# Supplementary material for: HMG-CoA reductase is a potential therapeutic target for migraine: a mendelian randomization study
Source: Sci Rep. 2024 May 27;14:12094. doi: 10.1038/s41598-024-61628-9 (PMC11130224; doi:10.1038/s41598-024-61628-9)
Supplement: Supplementary file 3 — Supplementary Information 3. [file 41598_2024_61628_MOESM3_ESM.xlsx]

## Sheet: S table 1
Supplementary Table 1. Instrumental variables used in this MR analysis for low density lipoprotein cholesterol, apolipoprotein B and total cholesterol.
Exposure	SNP	Chromosome	Position	Effect_allele	Other_allele	Beta	SE	Pvalue	Samplesize	F-statistic
Low density lipoprotein cholesterol	rs11591147	1	55505647	T	G	-0.457849	0.0071963	1e-200	431167	4047.87
Low density lipoprotein cholesterol	rs557933	1	234853268	C	A	0.044949	0.00189236	1e-124	431167	564.199
Low density lipoprotein cholesterol	rs35243054	1	25821671	T	G	-0.0292634	0.00189744	1.20005e-53	431167	237.856
Low density lipoprotein cholesterol	rs1497406	1	16505320	G	A	0.0192839	0.00190754	5.00035e-24	431167	102.198
Low density lipoprotein cholesterol	rs12027388	1	26812192	G	C	-0.017145	0.00232306	1.59993e-13	431167	54.4696
Low density lipoprotein cholesterol	rs71514237	1	23824647	T	G	0.0134338	0.00207766	1e-10	431167	41.807
Low density lipoprotein cholesterol	rs1056806	1	110233147	T	C	0.0255733	0.00410647	4.70002e-10	431167	38.7825
Low density lipoprotein cholesterol	rs10910522	1	235011725	A	G	-0.0117792	0.00191916	8.40001e-10	431167	37.6712
Low density lipoprotein cholesterol	rs76147254	1	28574497	C	G	-0.0204889	0.00375412	4.79999e-08	431167	29.7866
Low density lipoprotein cholesterol	rs111232683	1	107566149	C	G	0.014268	0.00199167	7.8001e-13	431167	51.3206
Low density lipoprotein cholesterol	rs34815285	1	155094271	C	T	0.0125348	0.00189681	3.90032e-11	431167	43.6704
Low density lipoprotein cholesterol	rs112693563	1	45237714	C	T	0.0152164	0.00234105	8.00018e-11	431167	42.2476
Low density lipoprotein cholesterol	rs7516453	1	15972558	G	C	-0.0123612	0.00212883	6.4e-09	431167	33.7163
Low density lipoprotein cholesterol	rs17712208	1	214150445	A	T	0.0296226	0.00511677	7.10003e-09	431167	33.5162
Low density lipoprotein cholesterol	rs111928762	1	55694188	G	A	0.0716397	0.00486008	3.50026e-49	431167	217.28
Low density lipoprotein cholesterol	rs17036085	1	109834039	G	A	-0.0774542	0.00862011	2.60016e-19	431167	80.7355
Low density lipoprotein cholesterol	rs115383270	1	161531340	A	G	0.0274859	0.00365226	5.19996e-14	431167	56.6365
Low density lipoprotein cholesterol	rs200840404	1	183097609	T	A	0.0132703	0.00192782	5.79963e-12	431167	47.3837
Low density lipoprotein cholesterol	rs262680	1	2167149	T	C	-0.0130691	0.00191099	8.00018e-12	431167	46.7708
Low density lipoprotein cholesterol	rs13796	1	154245917	C	T	0.0163122	0.00275844	3.29997e-09	431167	34.9702
Low density lipoprotein cholesterol	rs4607926	1	171088413	G	A	-0.0125245	0.002292	4.60002e-08	431167	29.8601
Low density lipoprotein cholesterol	rs7534572	1	62999675	G	C	0.0550705	0.00197515	4.4978e-171	431167	777.388
Low density lipoprotein cholesterol	rs114165349	1	27021913	C	G	0.0914981	0.00630213	9.20026e-48	431167	210.79
Low density lipoprotein cholesterol	rs7551451	1	235110095	G	A	-0.0216138	0.00236124	5.50047e-20	431167	83.788
Low density lipoprotein cholesterol	rs55637835	1	55466303	T	C	-0.0239567	0.00294683	4.30031e-16	431167	66.0912
Low density lipoprotein cholesterol	rs10127939	1	161518333	T	A	0.0279018	0.00371514	5.90065e-14	431167	56.4045
Low density lipoprotein cholesterol	rs267733	1	150958836	G	A	-0.0187326	0.00256622	2.90001e-13	431167	53.2854
Low density lipoprotein cholesterol	rs12740374	1	109817590	T	G	-0.162741	0.00227119	1e-200	431167	5134.37
Low density lipoprotein cholesterol	rs472495	1	55521313	T	G	0.0546333	0.00197866	8.09096e-168	431167	762.382
Low density lipoprotein cholesterol	rs867772	1	220972343	G	A	0.0311833	0.0020318	3.69999e-53	431167	235.55
Low density lipoprotein cholesterol	rs542049	1	109696333	C	T	-0.0207965	0.00201843	6.79986e-25	431167	106.158
Low density lipoprotein cholesterol	rs10782922	1	92974595	A	G	0.0217596	0.00233435	1.10002e-20	431167	86.89
Low density lipoprotein cholesterol	rs10910476	1	234734956	T	C	0.0156095	0.0019078	2.80027e-16	431167	66.9441
Low density lipoprotein cholesterol	rs1434282	1	199010721	T	C	0.0128446	0.00212002	1.40001e-09	431167	36.708
Low density lipoprotein cholesterol	rs213499	1	54866285	C	A	-0.0112731	0.00189239	2.59998e-09	431167	35.4867
Low density lipoprotein cholesterol	rs189498338	1	109543099	A	T	-0.0214633	0.00389357	3.50002e-08	431167	30.3876
Low density lipoprotein cholesterol	rs150474434	2	118845121	A	G	-0.0433941	0.00315131	3.90032e-43	431167	189.618
Low density lipoprotein cholesterol	rs185263492	2	43996767	A	T	0.0242368	0.0026198	2.19989e-20	431167	85.5883
Low density lipoprotein cholesterol	rs1375131	2	135954797	C	T	0.0182348	0.00218398	6.90081e-17	431167	69.7115
Low density lipoprotein cholesterol	rs308915	2	86859298	C	A	-0.0119831	0.00194322	7.00003e-10	431167	38.0272
Low density lipoprotein cholesterol	rs2382818	2	219155907	T	A	0.0115756	0.00192906	2e-09	431167	36.0077
Low density lipoprotein cholesterol	rs10930590	2	174253799	A	G	0.0111478	0.00201374	3.09999e-08	431167	30.6458
Low density lipoprotein cholesterol	rs6709904	2	44080324	G	A	-0.0505577	0.00299811	8.4004e-64	431167	284.367
Low density lipoprotein cholesterol	rs11568318	2	234665498	A	C	0.0336663	0.00379062	6.59933e-19	431167	78.8806
Low density lipoprotein cholesterol	rs12614487	2	158434569	T	C	-0.0276135	0.00357121	1.10002e-14	431167	59.7877
Low density lipoprotein cholesterol	rs2577611	2	109081066	T	G	0.0184959	0.00239908	1.29987e-14	431167	59.4376
Low density lipoprotein cholesterol	rs78058190	2	219699999	A	G	0.0270032	0.00486519	2.90001e-08	431167	30.8057
Low density lipoprotein cholesterol	rs1260326	2	27730940	C	T	-0.0529385	0.00193189	2.60016e-165	431167	750.894
Low density lipoprotein cholesterol	rs9287908	2	169828867	T	C	-0.0251497	0.00193692	1.50003e-38	431167	168.594
Low density lipoprotein cholesterol	rs11895352	2	20367135	T	C	-0.0229815	0.00189418	7.10068e-34	431167	147.202
Low density lipoprotein cholesterol	rs12471768	2	64928603	C	T	0.014803	0.00207156	8.9002e-13	431167	51.0628
Low density lipoprotein cholesterol	rs2384008	2	24373150	G	A	0.0140236	0.0019676	1e-12	431167	50.7979
Low density lipoprotein cholesterol	rs934197	2	21267461	A	G	0.112288	0.00200093	1e-200	431167	3149.22
Low density lipoprotein cholesterol	rs4299376	2	44072576	T	G	-0.0779529	0.00202069	1e-200	431167	1488.21
Low density lipoprotein cholesterol	rs7562734	2	63047973	C	G	-0.0260008	0.00202792	1.20005e-37	431167	164.389
Low density lipoprotein cholesterol	rs10184004	2	165508389	T	C	-0.0183546	0.00192292	1.39991e-21	431167	91.1103
Low density lipoprotein cholesterol	rs3820897	2	3642361	C	T	-0.0189654	0.00248214	2.19989e-14	431167	58.381
Low density lipoprotein cholesterol	rs17031776	2	44181351	T	C	0.0151406	0.00221634	8.4004e-12	431167	46.6674
Low density lipoprotein cholesterol	rs72818967	2	101593423	A	G	-0.0161257	0.00282958	1.2e-08	431167	32.4783
Low density lipoprotein cholesterol	rs17050272	2	121306440	A	G	-0.0260593	0.00192093	6.4003e-42	431167	184.036
Low density lipoprotein cholesterol	rs7569317	2	203527979	C	T	0.0254243	0.00189143	3.40017e-41	431167	180.683
Low density lipoprotein cholesterol	rs1250259	2	216300482	A	T	0.0157213	0.00214831	2.49977e-13	431167	53.5529
Low density lipoprotein cholesterol	rs7603427	2	204317553	T	C	0.0138321	0.00189786	3.10027e-13	431167	53.1188
Low density lipoprotein cholesterol	rs666334	2	45884213	A	G	0.0141091	0.00209008	1.50003e-11	431167	45.5693
Low density lipoprotein cholesterol	rs72784625	2	8720650	G	T	-0.0125258	0.00215358	5.99998e-09	431167	33.829
Low density lipoprotein cholesterol	rs12469822	2	113830563	A	G	-0.0112645	0.00193914	6.29999e-09	431167	33.7447
Low density lipoprotein cholesterol	rs2972146	2	227100698	T	G	0.0112509	0.00197461	1.2e-08	431167	32.4647
Low density lipoprotein cholesterol	rs13076933	3	12327431	G	T	-0.0322061	0.0021932	8.10028e-49	431167	215.635
Low density lipoprotein cholesterol	rs74341202	3	132183991	A	G	-0.0476176	0.00420924	1.10002e-29	431167	127.976
Low density lipoprotein cholesterol	rs12638256	3	142655290	G	A	-0.0155767	0.00192518	5.90065e-16	431167	65.4649
Low density lipoprotein cholesterol	rs3732359	3	119536429	A	G	-0.0160503	0.00231512	4.10015e-12	431167	48.0639
Low density lipoprotein cholesterol	rs2439222	3	98613773	T	C	-0.013561	0.00197958	7.39946e-12	431167	46.9286
Low density lipoprotein cholesterol	rs4955153	3	32505265	A	T	-0.0310322	0.00453969	8.19974e-12	431167	46.7275
Low density lipoprotein cholesterol	rs9871402	3	142024351	C	A	-0.0116615	0.00193675	1.7e-09	431167	36.2545
Low density lipoprotein cholesterol	rs4616688	3	160042459	T	G	-0.013898	0.00192044	4.60045e-13	431167	52.3725
Low density lipoprotein cholesterol	rs2082511	3	12925190	G	T	-0.011993	0.0021085	1.29999e-08	431167	32.3525
Low density lipoprotein cholesterol	rs739431	3	50255305	G	A	-0.0152048	0.00277482	4.30002e-08	431167	30.0256
Low density lipoprotein cholesterol	rs9834932	3	32535382	G	A	-0.0379173	0.00335939	1.50003e-29	431167	127.395
Low density lipoprotein cholesterol	rs60852193	3	147032401	A	G	0.0128346	0.00224731	1.09999e-08	431167	32.6166
Low density lipoprotein cholesterol	rs71311871	3	58420613	G	A	-0.0400404	0.00347381	9.70063e-31	431167	132.857
Low density lipoprotein cholesterol	rs28478252	3	136121600	C	A	0.0219291	0.00222734	7.19946e-23	431167	96.9323
Low density lipoprotein cholesterol	rs114547690	3	88100210	G	A	-0.0168532	0.00298713	1.7e-08	431167	31.8315
Low density lipoprotein cholesterol	rs12054451	3	122064369	G	T	0.0191916	0.00219453	2.19989e-18	431167	76.4785
Low density lipoprotein cholesterol	rs6785233	3	170756985	G	T	0.0277941	0.00353741	3.90032e-15	431167	61.7354
Low density lipoprotein cholesterol	rs3775228	4	87985166	T	C	0.0185041	0.00196215	4.10015e-21	431167	88.9348
Low density lipoprotein cholesterol	rs4689088	4	7222253	A	G	0.0146061	0.001972	1.29987e-13	431167	54.8599
Low density lipoprotein cholesterol	rs13108218	4	3443931	G	A	-0.0275204	0.00198645	1.20005e-43	431167	191.935
Low density lipoprotein cholesterol	rs13107325	4	103188709	T	C	-0.0323431	0.00364345	6.90081e-19	431167	78.8021
Low density lipoprotein cholesterol	rs10025454	4	39486969	A	T	-0.0121934	0.00204198	2.39999e-09	431167	35.6572
Low density lipoprotein cholesterol	rs7695536	4	57955234	C	T	-0.011118	0.00193366	8.9e-09	431167	33.0593
Low density lipoprotein cholesterol	rs114783000	4	126402260	G	A	-0.0255399	0.00461203	3.09999e-08	431167	30.6658
Low density lipoprotein cholesterol	rs4860987	4	69491284	T	A	0.0339193	0.00230742	6.4003e-49	431167	216.093
Low density lipoprotein cholesterol	rs1229984	4	100239319	C	T	0.0807339	0.00604443	1.10002e-40	431167	178.403
Low density lipoprotein cholesterol	rs114756490	4	155476627	A	G	0.0637655	0.00868399	2.09991e-13	431167	53.9179
Low density lipoprotein cholesterol	rs150783681	4	74256021	C	G	0.0451238	0.00674523	2.19989e-11	431167	44.7526
Low density lipoprotein cholesterol	rs62305783	4	100293200	T	C	0.0218533	0.00332953	5.30029e-11	431167	43.0793
Low density lipoprotein cholesterol	rs58148580	4	124758773	T	C	0.0198041	0.00305834	9.49948e-11	431167	41.9313
Low density lipoprotein cholesterol	rs76769360	4	39989467	A	G	-0.0235457	0.00382146	7.19996e-10	431167	37.9634
Low density lipoprotein cholesterol	rs10021804	4	110942596	G	A	-0.011471	0.00197637	6.49995e-09	431167	33.6873
Low density lipoprotein cholesterol	rs203273	4	40418670	T	C	0.0139005	0.00201444	5.19996e-12	431167	47.6159
Low density lipoprotein cholesterol	rs1349852	4	69533217	C	A	0.0165743	0.00193311	1e-17	431167	73.5118
Low density lipoprotein cholesterol	rs41280463	4	154191226	A	G	-0.0196581	0.00257945	2.49977e-14	431167	58.0803
Low density lipoprotein cholesterol	rs67560206	5	75591986	C	G	0.0276835	0.00355832	7.29962e-15	431167	60.5274
Low density lipoprotein cholesterol	rs112811239	5	156689921	C	T	-0.0135468	0.00233135	6.19998e-09	431167	33.7644
Low density lipoprotein cholesterol	rs216140	5	149443298	T	C	0.0124318	0.00214428	6.69993e-09	431167	33.6128
Low density lipoprotein cholesterol	rs31226	5	53327571	C	T	-0.0109438	0.00196562	2.59998e-08	431167	30.9982
Low density lipoprotein cholesterol	rs12916	5	74656539	C	T	0.0811025	0.00195048	1e-200	431167	1728.96
Low density lipoprotein cholesterol	rs7707394	5	74472939	A	G	0.0511164	0.00199404	6.29506e-145	431167	657.132
Low density lipoprotein cholesterol	rs13359927	5	141910866	A	T	0.0199155	0.00301355	3.90032e-11	431167	43.6743
Low density lipoprotein cholesterol	rs6882076	5	156390297	C	T	0.0455741	0.00198294	6.9024e-117	431167	528.223
Low density lipoprotein cholesterol	rs6896005	5	122834112	C	T	0.0199662	0.00192092	2.60016e-25	431167	108.037
Low density lipoprotein cholesterol	rs10076475	5	156422231	A	G	0.01221	0.00193344	2.69998e-10	431167	39.8814
Low density lipoprotein cholesterol	rs246564	5	71809363	G	T	0.0162867	0.00247382	4.60045e-11	431167	43.3441
Low density lipoprotein cholesterol	rs146433259	5	34713792	T	C	-0.0577472	0.00952965	1.40001e-09	431167	36.7204
Low density lipoprotein cholesterol	rs12655342	5	96229542	G	T	-0.0163171	0.00274509	2.80001e-09	431167	35.3324
Low density lipoprotein cholesterol	rs143455776	5	52112850	C	T	-0.0552804	0.00536521	6.79986e-25	431167	106.162
Low density lipoprotein cholesterol	rs2522062	5	131805416	G	A	-0.0204169	0.00244858	7.50067e-17	431167	69.5266
Low density lipoprotein cholesterol	rs7204	5	139624864	C	T	-0.0160365	0.00234828	8.49963e-12	431167	46.6358
Low density lipoprotein cholesterol	rs3127580	6	160710851	T	C	0.0545401	0.00263476	3.40017e-95	431167	428.499
Low density lipoprotein cholesterol	rs7746081	6	16126934	A	G	-0.0334797	0.00207864	2.29985e-58	431167	259.421
Low density lipoprotein cholesterol	rs4935356	6	32412388	A	T	0.0363583	0.00234984	5.30029e-54	431167	239.404
Low density lipoprotein cholesterol	rs9389268	6	135419631	G	A	-0.0276924	0.00218455	8.00018e-37	431167	160.693
Low density lipoprotein cholesterol	rs147539187	6	11839042	G	C	-0.0311891	0.00366627	1.80011e-17	431167	72.3697
Low density lipoprotein cholesterol	rs9269962	6	32552177	A	G	-0.0175872	0.00263606	2.49977e-11	431167	44.5126
Low density lipoprotein cholesterol	rs10872003	6	106378449	A	T	-0.0121637	0.00192254	2.5e-10	431167	40.0295
Low density lipoprotein cholesterol	rs12179053	6	160711566	T	C	-0.0263752	0.00219871	3.69999e-33	431167	143.898
Low density lipoprotein cholesterol	rs1544155	6	116346394	A	C	-0.0208176	0.001932	4.49987e-27	431167	116.104
Low density lipoprotein cholesterol	rs35814089	6	101433692	C	T	0.0112247	0.00191091	4.30002e-09	431167	34.504
Low density lipoprotein cholesterol	rs10455872	6	161010118	G	A	0.135534	0.00353711	1e-200	431167	1468.25
Low density lipoprotein cholesterol	rs463599	6	160545394	T	G	0.0531173	0.0027429	1.50003e-83	431167	375.018
Low density lipoprotein cholesterol	rs12202204	6	126686407	G	A	0.0139897	0.00205564	1e-11	431167	46.3151
Low density lipoprotein cholesterol	rs9403030	6	139347894	C	T	-0.0109878	0.00194255	1.5e-08	431167	31.9946
Low density lipoprotein cholesterol	rs117733303	6	160922870	G	A	0.155275	0.00707981	1.30017e-106	431167	481.016
Low density lipoprotein cholesterol	rs72848251	6	32601288	A	G	0.0460899	0.00246858	8.60003e-78	431167	348.592
Low density lipoprotein cholesterol	rs12665537	6	53509452	G	A	0.0181891	0.00203422	3.80014e-19	431167	79.9515
Low density lipoprotein cholesterol	rs9471975	6	42919222	C	T	-0.0146922	0.00193549	3.19963e-14	431167	57.6225
Low density lipoprotein cholesterol	rs12212146	6	161125454	C	T	-0.0237755	0.00373812	2e-10	431167	40.4532
Low density lipoprotein cholesterol	rs2395617	6	35285720	C	A	-0.0177128	0.0029086	1.09999e-09	431167	37.0857
Low density lipoprotein cholesterol	rs1800562	6	26093141	A	G	-0.0645775	0.00358339	1.29987e-72	431167	324.769
Low density lipoprotein cholesterol	rs112201728	6	160551486	T	C	0.0671186	0.00375323	1.59993e-71	431167	319.798
Low density lipoprotein cholesterol	rs78677597	6	100610044	C	A	-0.0210513	0.00222461	2.99985e-21	431167	89.5468
Low density lipoprotein cholesterol	rs3823376	6	29944184	T	C	0.0176467	0.00190626	2.09991e-20	431167	85.6964
Low density lipoprotein cholesterol	rs141783576	6	127439897	C	G	0.0312637	0.00375077	7.70016e-17	431167	69.4768
Low density lipoprotein cholesterol	rs62440928	6	139837438	A	G	-0.016387	0.00197396	1e-16	431167	68.9163
Low density lipoprotein cholesterol	rs80162990	6	52434202	G	A	-0.0141107	0.00255063	3.2e-08	431167	30.6057
Low density lipoprotein cholesterol	rs10953260	7	98033492	C	T	0.0228986	0.00248097	2.70023e-20	431167	85.1873
Low density lipoprotein cholesterol	rs113111921	7	100636461	A	C	-0.0183685	0.0029188	3.09999e-10	431167	39.604
Low density lipoprotein cholesterol	rs2073547	7	44582331	G	A	0.0488167	0.00245287	3.90032e-88	431167	396.084
Low density lipoprotein cholesterol	rs4374942	7	155026807	C	T	0.0259845	0.00364859	1.10002e-12	431167	50.7199
Low density lipoprotein cholesterol	rs12111718	7	26180146	C	G	-0.0122463	0.0019271	2.1e-10	431167	40.3833
Low density lipoprotein cholesterol	rs41785	7	116486020	A	C	-0.0111724	0.00194196	8.79995e-09	431167	33.0988
Low density lipoprotein cholesterol	rs10272002	7	1047615	G	A	-0.0210319	0.00234079	2.60016e-19	431167	80.7295
Low density lipoprotein cholesterol	rs11983987	7	75657850	G	A	0.0217127	0.00256894	2.90001e-17	431167	71.4364
Low density lipoprotein cholesterol	rs4148810	7	87102251	T	C	-0.0209187	0.00248633	4.00037e-17	431167	70.7867
Low density lipoprotein cholesterol	rs28406917	7	21449451	T	C	0.0152282	0.00193928	4.10015e-15	431167	61.6618
Low density lipoprotein cholesterol	rs147510296	7	44895359	A	G	0.0379851	0.00655185	6.69993e-09	431167	33.6123
Low density lipoprotein cholesterol	rs17137472	7	17296072	T	C	0.0110657	0.00191756	7.90005e-09	431167	33.3012
Low density lipoprotein cholesterol	rs2347699	7	134390964	A	T	-0.0121069	0.00217157	2.5e-08	431167	31.0827
Low density lipoprotein cholesterol	rs10953298	7	100216773	T	C	-0.0229706	0.00226348	3.40017e-24	431167	102.989
Low density lipoprotein cholesterol	rs799157	7	73020301	C	T	-0.0468863	0.00468473	1.39991e-23	431167	100.167
Low density lipoprotein cholesterol	rs1133790	7	99632982	C	T	-0.0114272	0.00207336	3.59998e-08	431167	30.376
Low density lipoprotein cholesterol	rs9987289	8	9183358	G	A	0.0567992	0.00331823	1.10002e-65	431167	293.003
Low density lipoprotein cholesterol	rs2737245	8	116658583	T	G	-0.0328372	0.00213766	2.99985e-53	431167	235.969
Low density lipoprotein cholesterol	rs15285	8	19824667	T	C	-0.0284133	0.00211509	3.80014e-41	431167	180.462
Low density lipoprotein cholesterol	rs7005453	8	126629700	A	G	0.0135228	0.00235313	9.09997e-09	431167	33.0249
Low density lipoprotein cholesterol	rs28471687	8	72459582	G	A	0.020205	0.00355787	1.40001e-08	431167	32.2506
Low density lipoprotein cholesterol	rs2911987	8	6564576	G	A	0.0136165	0.0020516	3.19963e-11	431167	44.05
Low density lipoprotein cholesterol	rs76775468	8	28843630	C	T	0.0286419	0.00485427	3.59998e-09	431167	34.8141
Low density lipoprotein cholesterol	rs28601761	8	126500031	G	C	-0.0919577	0.00195753	1e-200	431167	2206.78
Low density lipoprotein cholesterol	rs28615248	8	55451193	C	T	0.0300403	0.00241463	1.59993e-35	431167	154.777
Low density lipoprotein cholesterol	rs1134027	8	145051414	A	G	0.0243881	0.00199538	2.39994e-34	431167	149.384
Low density lipoprotein cholesterol	rs13255048	8	18276640	A	G	0.0332894	0.00276766	2.49977e-33	431167	144.673
Low density lipoprotein cholesterol	rs62509311	8	74907295	T	A	-0.0159506	0.00212802	6.59933e-14	431167	56.1827
Low density lipoprotein cholesterol	rs4841146	8	9290345	A	C	0.017184	0.00235883	3.19963e-13	431167	53.0708
Low density lipoprotein cholesterol	rs9297994	8	59392324	A	G	-0.0411393	0.0020233	6.59933e-92	431167	413.422
Low density lipoprotein cholesterol	rs59328596	8	21928227	A	G	-0.0234829	0.00268649	2.29985e-18	431167	76.407
Low density lipoprotein cholesterol	rs10808709	8	61494991	C	G	0.0142412	0.00198143	6.59933e-13	431167	51.6578
Low density lipoprotein cholesterol	rs1016102	8	87562786	C	T	0.0132695	0.00228578	6.4e-09	431167	33.7008
Low density lipoprotein cholesterol	rs11997161	8	141738587	C	T	0.0106387	0.00191608	2.80001e-08	431167	30.8283
Low density lipoprotein cholesterol	rs62544387	9	33163523	G	C	-0.0148144	0.00228849	9.60064e-11	431167	41.9054
Low density lipoprotein cholesterol	rs10448340	9	139320069	G	T	-0.0166194	0.00205322	5.79963e-16	431167	65.5179
Low density lipoprotein cholesterol	rs3780181	9	2640759	G	A	-0.0385591	0.00384155	1e-23	431167	100.749
Low density lipoprotein cholesterol	rs34023524	9	19327897	C	T	0.0350765	0.00356721	8.10028e-23	431167	96.6886
Low density lipoprotein cholesterol	rs10810657	9	16884586	A	T	-0.0182458	0.00198896	4.60045e-20	431167	84.1538
Low density lipoprotein cholesterol	rs10869598	9	78214452	C	T	0.016609	0.00209097	1.99986e-15	431167	63.0945
Low density lipoprotein cholesterol	rs2773807	9	135993044	G	A	-0.0117053	0.00192376	1.2e-09	431167	37.0223
Low density lipoprotein cholesterol	rs61750929	9	91495135	T	C	-0.0243212	0.00418258	6.1e-09	431167	33.8128
Low density lipoprotein cholesterol	rs12684235	9	94189602	A	G	-0.0217118	0.00396064	4.20001e-08	431167	30.0511
Low density lipoprotein cholesterol	rs2740488	9	107661742	C	A	-0.0374266	0.00217187	1.50003e-66	431167	296.957
Low density lipoprotein cholesterol	rs10817718	9	117925945	A	G	-0.0123176	0.00210538	4.90004e-09	431167	34.2288
Low density lipoprotein cholesterol	rs2519093	9	136141870	T	C	0.079807	0.00247275	1e-200	431167	1041.65
Low density lipoprotein cholesterol	rs2066714	9	107586753	C	T	0.0292953	0.00285967	1.29987e-24	431167	104.946
Low density lipoprotein cholesterol	rs11789603	9	107647019	T	C	0.0309585	0.00308951	1.20005e-23	431167	100.411
Low density lipoprotein cholesterol	rs1571790	9	78729176	T	A	-0.0174563	0.00197637	1e-18	431167	78.0132
Low density lipoprotein cholesterol	rs17476364	10	71094504	C	T	-0.033023	0.00308568	1e-26	431167	114.533
Low density lipoprotein cholesterol	rs10794579	10	124686656	C	T	0.0201777	0.00193933	2.39994e-25	431167	108.253
Low density lipoprotein cholesterol	rs7908745	10	45953767	G	A	0.0134821	0.00206234	6.29941e-11	431167	42.7361
Low density lipoprotein cholesterol	rs7902032	10	114703281	T	C	0.0127474	0.00225205	1.5e-08	431167	32.0396
Low density lipoprotein cholesterol	rs2068888	10	94839642	A	G	-0.0275689	0.00192443	1.50003e-46	431167	205.227
Low density lipoprotein cholesterol	rs2250802	10	113921354	A	G	-0.0252871	0.00214648	4.90004e-32	431167	138.786
Low density lipoprotein cholesterol	rs603424	10	102075479	A	G	0.021614	0.00254438	1.99986e-17	431167	72.1616
Low density lipoprotein cholesterol	rs1896995	10	65365385	T	C	0.0127252	0.00192851	4.19952e-11	431167	43.5397
Low density lipoprotein cholesterol	rs60847460	10	113983758	T	C	-0.0159145	0.00274091	6.4e-09	431167	33.7129
Low density lipoprotein cholesterol	rs80276949	10	52373245	A	G	0.0468997	0.00644767	3.50026e-13	431167	52.9096
Low density lipoprotein cholesterol	rs1251363	10	32328526	C	G	0.0119964	0.00191348	3.59998e-10	431167	39.3056
Low density lipoprotein cholesterol	rs1336455	10	97838474	A	G	-0.0116911	0.00199733	4.79999e-09	431167	34.2619
Low density lipoprotein cholesterol	rs3824667	10	8100125	G	A	0.0141513	0.00255074	2.90001e-08	431167	30.7794
Low density lipoprotein cholesterol	rs4751996	10	118397894	G	A	0.0164643	0.00191883	9.49948e-18	431167	73.623
Low density lipoprotein cholesterol	rs10795464	10	17255095	A	G	0.0144189	0.00197467	2.80027e-13	431167	53.3182
Low density lipoprotein cholesterol	rs964184	11	116648917	C	G	-0.106826	0.00280881	1e-200	431167	1446.47
Low density lipoprotein cholesterol	rs174564	11	61588305	G	A	-0.0407562	0.00200581	8.69961e-92	431167	412.865
Low density lipoprotein cholesterol	rs11601507	11	5701074	A	C	0.0493409	0.00371368	2.80027e-40	431167	176.525
Low density lipoprotein cholesterol	rs10500834	11	18638712	T	A	0.0241684	0.00217547	1.10002e-28	431167	123.421
Low density lipoprotein cholesterol	rs61871243	11	2998622	A	G	0.018856	0.00288791	6.59933e-11	431167	42.6316
Low density lipoprotein cholesterol	rs4307732	11	126244955	A	G	0.0573325	0.00311171	8.30042e-76	431167	339.472
Low density lipoprotein cholesterol	rs79953563	11	32153468	A	T	0.0191638	0.00268353	9.20026e-13	431167	50.9977
Low density lipoprotein cholesterol	rs7108486	11	5677158	C	T	-0.0439372	0.00634523	4.40048e-12	431167	47.9479
Low density lipoprotein cholesterol	rs1489501	11	26082951	C	G	-0.0173911	0.00294144	3.40001e-09	431167	34.957
Low density lipoprotein cholesterol	rs111990272	11	122547206	A	G	0.0140366	0.00221541	2.39999e-10	431167	40.1435
Low density lipoprotein cholesterol	rs11237488	11	78128775	T	C	-0.0167239	0.00288663	6.90001e-09	431167	33.5655
Low density lipoprotein cholesterol	rs141469619	11	116714293	G	A	0.107803	0.0101854	3.50026e-26	431167	112.023
Low density lipoprotein cholesterol	rs61468422	11	66183248	A	G	-0.0179139	0.00243724	1.99986e-13	431167	54.0236
Low density lipoprotein cholesterol	rs12271333	11	5690691	C	A	0.01835	0.00276569	3.19963e-11	431167	44.0215
Low density lipoprotein cholesterol	rs11226108	11	103870755	C	G	-0.0194011	0.00243145	1.50003e-15	431167	63.6681
Low density lipoprotein cholesterol	rs11231711	11	63929215	A	G	0.0262637	0.00411844	1.79999e-10	431167	40.6674
Low density lipoprotein cholesterol	rs7310615	12	111865049	G	C	0.0213639	0.00192973	1.69981e-28	431167	122.565
Low density lipoprotein cholesterol	rs61754230	12	72179446	T	C	0.0636057	0.006869	1.99986e-20	431167	85.7443
Low density lipoprotein cholesterol	rs11057397	12	124419728	T	C	-0.0186053	0.00202681	4.30031e-20	431167	84.265
Low density lipoprotein cholesterol	rs7300192	12	51794043	G	A	-0.0174791	0.00198948	1.59993e-18	431167	77.1896
Low density lipoprotein cholesterol	rs7136799	12	9178194	T	C	0.0182634	0.00228401	1.29987e-15	431167	63.9392
Low density lipoprotein cholesterol	rs784882	12	53799895	G	A	0.0184095	0.00251897	2.70023e-13	431167	53.4119
Low density lipoprotein cholesterol	rs2220729	12	89929953	A	G	0.0128201	0.00201258	1.89998e-10	431167	40.5767
Low density lipoprotein cholesterol	rs10843391	12	29508642	G	A	-0.0117868	0.00212478	2.90001e-08	431167	30.7726
Low density lipoprotein cholesterol	rs2122982	12	57781893	A	G	-0.0230697	0.00224176	7.70016e-25	431167	105.902
Low density lipoprotein cholesterol	rs75588192	12	133048600	A	G	0.0197578	0.00282447	2.60016e-12	431167	48.9332
Low density lipoprotein cholesterol	rs1362965	12	51321994	T	C	0.0134411	0.00198053	1.10002e-11	431167	46.0582
Low density lipoprotein cholesterol	rs7960935	12	100789852	C	T	-0.0144037	0.00193922	1.10002e-13	431167	55.1689
Low density lipoprotein cholesterol	rs2193006	12	9236590	G	T	0.0123221	0.00191411	1.2e-10	431167	41.4415
Low density lipoprotein cholesterol	rs10846740	12	125303282	C	T	-0.0309308	0.00279237	1.59993e-28	431167	122.698
Low density lipoprotein cholesterol	rs76895963	12	4384844	G	T	-0.0709513	0.00741143	1e-21	431167	91.6467
Low density lipoprotein cholesterol	rs10877955	12	40421117	A	G	0.028411	0.00393318	5.10035e-13	431167	52.1778
Low density lipoprotein cholesterol	rs12320328	12	25408464	G	A	-0.022934	0.00345496	3.19963e-11	431167	44.0629
Low density lipoprotein cholesterol	rs6606731	12	109982578	A	T	0.0159681	0.00242777	4.79954e-11	431167	43.2605
Low density lipoprotein cholesterol	rs1169288	12	121416650	C	A	0.0383025	0.00207161	2.49977e-76	431167	341.852
Low density lipoprotein cholesterol	rs7316368	12	617210	C	T	0.0157077	0.00216882	4.40048e-13	431167	52.4539
Low density lipoprotein cholesterol	rs6602909	13	114551993	C	T	0.0296194	0.00205245	3.29989e-47	431167	208.261
Low density lipoprotein cholesterol	rs112679104	13	74706951	T	C	-0.0475502	0.00768498	6.1e-10	431167	38.2842
Low density lipoprotein cholesterol	rs75816352	13	111038326	T	C	0.0151199	0.00201702	6.59933e-14	431167	56.1924
Low density lipoprotein cholesterol	rs2238162	13	32959199	T	C	-0.0251239	0.00192262	5.00035e-39	431167	170.76
Low density lipoprotein cholesterol	rs9604529	13	114622597	G	A	-0.020138	0.00244294	1.69981e-16	431167	67.9528
Low density lipoprotein cholesterol	rs201740460	13	33205251	T	C	-0.0132999	0.00203401	6.20012e-11	431167	42.7554
Low density lipoprotein cholesterol	rs1141362	13	31003618	A	G	0.011674	0.00196406	2.80001e-09	431167	35.3289
Low density lipoprotein cholesterol	rs11621792	14	24871926	T	C	0.0267004	0.00194171	5.00035e-43	431167	189.089
Low density lipoprotein cholesterol	rs17580	14	94847262	A	T	0.0514106	0.00450828	4.00037e-30	431167	130.042
Low density lipoprotein cholesterol	rs57159332	14	64229322	C	T	0.0223575	0.00281666	2.09991e-15	431167	63.0054
Low density lipoprotein cholesterol	rs12891477	14	104332759	T	C	0.0139634	0.00200214	3.10027e-12	431167	48.64
Low density lipoprotein cholesterol	rs10145740	14	74234294	T	C	-0.0183362	0.00224034	2.70023e-16	431167	66.987
Low density lipoprotein cholesterol	rs11846704	14	35186694	T	C	-0.0128621	0.00217476	3.29997e-09	431167	34.9785
Low density lipoprotein cholesterol	rs8005362	14	70770867	G	A	0.0201149	0.00192716	1.69981e-25	431167	108.943
Low density lipoprotein cholesterol	rs11159071	14	74682373	T	C	-0.0107128	0.00193087	2.90001e-08	431167	30.7822
Low density lipoprotein cholesterol	rs75735512	15	57047196	G	A	0.0333884	0.00466944	8.69961e-13	431167	51.1283
Low density lipoprotein cholesterol	rs9673065	15	75180892	G	T	0.0130176	0.00194665	2.29985e-11	431167	44.7184
Low density lipoprotein cholesterol	rs1532085	15	58683366	G	A	-0.0264105	0.00197206	6.70039e-41	431167	179.355
Low density lipoprotein cholesterol	rs8030799	15	91109374	C	G	-0.0160446	0.0026849	2.30001e-09	431167	35.711
Low density lipoprotein cholesterol	rs62008532	15	62365877	C	T	0.0112369	0.00193792	6.69993e-09	431167	33.6218
Low density lipoprotein cholesterol	rs34042070	16	72101525	G	C	0.0700152	0.00246375	1.1995e-177	431167	807.591
Low density lipoprotein cholesterol	rs4782568	16	83980529	G	C	-0.0198789	0.00193684	1e-24	431167	105.341
Low density lipoprotein cholesterol	rs821840	16	56993886	G	A	-0.0437432	0.00204737	2.79898e-101	431167	456.487
Low density lipoprotein cholesterol	rs11641811	16	71635836	A	C	0.0293316	0.00191805	8.60003e-53	431167	233.858
Low density lipoprotein cholesterol	rs56265089	16	72259360	A	G	-0.0487402	0.00569811	1.20005e-17	431167	73.1666
Low density lipoprotein cholesterol	rs11646091	16	70825649	C	T	-0.0342311	0.00479134	8.99912e-13	431167	51.042
Low density lipoprotein cholesterol	rs246179	16	14381175	C	G	-0.011403	0.00197781	8.10009e-09	431167	33.2406
Low density lipoprotein cholesterol	rs7187512	16	56840171	G	A	-0.0109739	0.00193603	1.40001e-08	431167	32.129
Low density lipoprotein cholesterol	rs12445804	16	11706100	A	G	0.0363752	0.00367779	4.60045e-23	431167	97.8221
Low density lipoprotein cholesterol	rs74035509	16	88567333	T	C	0.0265066	0.00358126	1.29987e-13	431167	54.7818
Low density lipoprotein cholesterol	rs35468353	16	31056433	G	A	0.0193754	0.00197527	1e-22	431167	96.2162
Low density lipoprotein cholesterol	rs151009137	16	72526714	A	G	-0.0555215	0.00986246	1.79999e-08	431167	31.6922
Low density lipoprotein cholesterol	rs12149373	16	55867013	C	T	-0.0162197	0.00280312	7.19996e-09	431167	33.4813
Low density lipoprotein cholesterol	rs72631343	17	67191270	G	C	-0.04404	0.00285567	1.20005e-53	431167	237.837
Low density lipoprotein cholesterol	rs10445374	17	45662383	C	T	-0.0359766	0.00191809	1.69981e-78	431167	351.805
Low density lipoprotein cholesterol	rs55714927	17	7080316	T	C	-0.0397688	0.00243653	6.89922e-60	431167	266.404
Low density lipoprotein cholesterol	rs704	17	26694861	A	G	0.0192243	0.00191489	1e-23	431167	100.789
Low density lipoprotein cholesterol	rs9894946	17	7571080	G	A	-0.0235826	0.0026656	8.99912e-19	431167	78.2697
Low density lipoprotein cholesterol	rs68023264	17	27686313	A	G	-0.021396	0.00273892	5.60015e-15	431167	61.0248
Low density lipoprotein cholesterol	rs78186330	17	66004715	A	G	0.0182684	0.00235849	9.49948e-15	431167	59.9975
Low density lipoprotein cholesterol	rs1801689	17	64210580	C	A	0.0832757	0.00557678	1.99986e-50	431167	222.982
Low density lipoprotein cholesterol	rs56000661	17	73878654	C	A	-0.0207389	0.002068	1.10002e-23	431167	100.57
Low density lipoprotein cholesterol	rs62072466	17	18115544	A	T	0.0178362	0.00243944	2.60016e-13	431167	53.4594
Low density lipoprotein cholesterol	rs12453219	17	76392756	G	C	-0.0191522	0.00271222	1.59993e-12	431167	49.864
Low density lipoprotein cholesterol	rs11652501	17	80524546	C	G	-0.0115693	0.00199198	6.29999e-09	431167	33.7322
Low density lipoprotein cholesterol	rs77542162	17	67081278	G	A	0.17887	0.00645012	2.89734e-169	431167	769.023
Low density lipoprotein cholesterol	rs9915658	17	40449962	A	G	0.0144735	0.0021492	1.59993e-11	431167	45.3517
Low density lipoprotein cholesterol	rs62075819	17	46982544	T	C	0.0134751	0.00200233	1.69981e-11	431167	45.289
Low density lipoprotein cholesterol	rs78173576	17	7217099	G	T	-0.0341094	0.00510931	2.49977e-11	431167	44.5681
Low density lipoprotein cholesterol	rs34914463	17	7366619	C	T	-0.0171311	0.00283229	1.5e-09	431167	36.5843
Low density lipoprotein cholesterol	rs2510344	18	21113285	C	T	-0.0116266	0.00192603	1.6e-09	431167	36.4401
Low density lipoprotein cholesterol	rs77960347	18	47109955	G	A	0.0851286	0.00836788	2.60016e-24	431167	103.495
Low density lipoprotein cholesterol	rs369298568	18	55319032	C	T	0.020139	0.00291926	5.19996e-12	431167	47.5916
Low density lipoprotein cholesterol	rs10438978	18	47158186	C	T	0.0248331	0.0025037	3.50026e-23	431167	98.3778
Low density lipoprotein cholesterol	rs12985907	19	41343544	A	G	-0.0158515	0.00220062	5.90065e-13	431167	51.8861
Low density lipoprotein cholesterol	rs11085721	19	10317976	C	G	-0.016179	0.0025225	1.40001e-10	431167	41.1378
Low density lipoprotein cholesterol	rs2081048	19	33753166	C	T	-0.0111302	0.00196305	1.40001e-08	431167	32.1472
Low density lipoprotein cholesterol	rs58542926	19	19379549	T	C	-0.132092	0.00352508	1e-200	431167	1404.16
Low density lipoprotein cholesterol	rs2738447	19	11227480	C	A	0.0591662	0.00188722	1e-200	431167	982.884
Low density lipoprotein cholesterol	rs8103315	19	45254168	A	C	0.0630036	0.00279272	1.09901e-112	431167	508.951
Low density lipoprotein cholesterol	rs111278137	19	45215081	A	G	-0.112997	0.00659977	1e-65	431167	293.141
Low density lipoprotein cholesterol	rs35081008	19	58662235	T	C	-0.0322757	0.00262353	8.80035e-35	431167	151.349
Low density lipoprotein cholesterol	rs55691818	19	59033518	G	C	0.0171018	0.00238008	6.70039e-13	431167	51.6298
Low density lipoprotein cholesterol	rs1065853	19	45413233	T	G	-0.545565	0.00341604	1e-200	431167	25506.3
Low density lipoprotein cholesterol	rs12977362	19	11306078	T	C	0.0213492	0.00189345	1.69981e-29	431167	127.132
Low density lipoprotein cholesterol	rs73015024	19	11197598	T	G	-0.219509	0.00286668	1e-200	431167	5863.36
Low density lipoprotein cholesterol	rs1081105	19	45412955	C	A	0.221489	0.00565339	1e-200	431167	1534.92
Low density lipoprotein cholesterol	rs28807203	19	45173951	C	A	-0.13655	0.00430913	1e-200	431167	1004.16
Low density lipoprotein cholesterol	rs10410835	19	45358353	C	T	0.0669327	0.00187811	1e-200	431167	1270.09
Low density lipoprotein cholesterol	rs17875609	19	45820144	T	C	-0.0629727	0.00624071	6.09958e-24	431167	101.821
Low density lipoprotein cholesterol	rs76984261	19	45635036	T	A	0.0408799	0.00413894	5.19996e-23	431167	97.5532
Low density lipoprotein cholesterol	rs12986248	19	47252875	G	A	-0.0138055	0.0018929	2.99985e-13	431167	53.1923
Low density lipoprotein cholesterol	rs1883711	20	39179822	C	G	0.156174	0.0056001	3.80189e-171	431167	777.725
Low density lipoprotein cholesterol	rs224424	20	34147998	G	A	-0.0260843	0.00235348	1.50003e-28	431167	122.839
Low density lipoprotein cholesterol	rs6090101	20	62909520	A	G	0.0170125	0.00243254	2.70023e-12	431167	48.9121
Low density lipoprotein cholesterol	rs2618567	20	17844492	T	G	-0.036634	0.0020236	2.99985e-73	431167	327.732
Low density lipoprotein cholesterol	rs73075609	20	5580789	T	C	0.0490853	0.0059639	1.9002e-16	431167	67.7395
Low density lipoprotein cholesterol	rs6022850	20	52535400	T	C	0.0125912	0.00194047	8.69961e-11	431167	42.1037
Low density lipoprotein cholesterol	rs111371088	20	39128165	C	T	-0.0353733	0.00569135	5.1e-10	431167	38.6296
Low density lipoprotein cholesterol	rs608994	20	12980885	A	G	0.0116834	0.00205876	1.40001e-08	431167	32.2053
Low density lipoprotein cholesterol	rs73118985	20	39093473	C	T	-0.0393312	0.00477345	1.69981e-16	431167	67.8906
Low density lipoprotein cholesterol	rs35570186	20	39288654	A	G	0.0299265	0.00510483	4.60002e-09	431167	34.3676
Low density lipoprotein cholesterol	rs6093446	20	39780932	A	G	0.0324432	0.00211743	5.50047e-53	431167	234.763
Low density lipoprotein cholesterol	rs1800961	20	43042364	T	C	-0.0755416	0.0055309	1.80011e-42	431167	186.544
Low density lipoprotein cholesterol	rs6090040	20	62692060	C	A	-0.0170833	0.00192902	8.30042e-19	431167	78.4278
Low density lipoprotein cholesterol	rs1044573	20	25206654	G	A	0.0139532	0.00191791	3.50026e-13	431167	52.9287
Low density lipoprotein cholesterol	rs969075	20	17792323	C	T	0.0132764	0.00204072	7.70016e-11	431167	42.3247
Low density lipoprotein cholesterol	rs6139114	20	392335	G	C	-0.0212079	0.00346407	9.20005e-10	431167	37.4819
Low density lipoprotein cholesterol	rs1963676	21	40709960	T	C	0.0189758	0.00194707	1.9002e-22	431167	94.9811
Low density lipoprotein cholesterol	rs112244600	21	33086058	T	C	0.0301644	0.00447971	1.69981e-11	431167	45.3408
Low density lipoprotein cholesterol	rs62219001	21	16582880	T	G	-0.0530653	0.00748012	1.29987e-12	431167	50.3274
Low density lipoprotein cholesterol	rs9616822	22	50840573	A	G	0.0158614	0.00201459	3.50026e-15	431167	61.9883
Low density lipoprotein cholesterol	rs738170	22	45721196	T	C	0.0128409	0.00197206	7.39946e-11	431167	42.3985
Low density lipoprotein cholesterol	rs165722	22	19949013	T	C	0.0114996	0.00193704	2.90001e-09	431167	35.2443
Low density lipoprotein cholesterol	rs138352	22	41268925	G	T	-0.0163988	0.00203396	7.50067e-16	431167	65.0039
Low density lipoprotein cholesterol	rs14842	22	46639457	T	A	0.0197196	0.00307642	1.5e-10	431167	41.087
Low density lipoprotein cholesterol	rs2413338	22	35663523	T	C	-0.0123633	0.00200533	7.00003e-10	431167	38.0099
Low density lipoprotein cholesterol	rs16988410	22	30617585	C	T	0.0265452	0.0045791	6.69993e-09	431167	33.6056
Low density lipoprotein cholesterol	rs5754102	22	21916272	A	C	-0.0141391	0.00252027	2e-08	431167	31.4738
Apolipoprotein B	rs1801689	17	64210580	C	A	0.0646379	0.00603967	9.8992e-27	439214	114.538
Apolipoprotein B	rs62119267	19	45134682	C	A	-0.33464	0.00708026	1e-200	439214	2233.87
Apolipoprotein B	rs2738447	19	11227480	C	A	0.0436273	0.00209036	9.8992e-97	439214	435.587
Apolipoprotein B	rs111928762	1	55694188	G	A	0.0516569	0.00532804	3.19963e-22	439214	93.9987
Apolipoprotein B	rs17036085	1	109834039	G	A	-0.0684968	0.00943874	4.00037e-13	439214	52.6638
Apolipoprotein B	rs115692156	2	21077208	G	A	-0.11153	0.0118551	5.10035e-21	439214	88.5061
Apolipoprotein B	rs35764292	2	21477029	G	A	0.0509038	0.00532869	1.29987e-21	439214	91.2556
Apolipoprotein B	rs2287622	2	169830328	G	A	-0.0203449	0.00211842	7.70016e-22	439214	92.2331
Apolipoprotein B	rs9834932	3	32535382	G	A	-0.0317059	0.00365151	3.90032e-18	439214	75.3937
Apolipoprotein B	rs71311871	3	58420613	G	A	-0.0263353	0.00377144	2.90001e-12	439214	48.7598
Apolipoprotein B	rs13108218	4	3443931	G	A	-0.0229367	0.00215262	1.59993e-26	439214	113.534
Apolipoprotein B	rs6940814	6	42924932	G	A	-0.0199476	0.00210823	2.99985e-21	439214	89.5252
Apolipoprotein B	rs117733303	6	160922870	G	A	0.0864463	0.00771098	3.59998e-29	439214	125.682
Apolipoprotein B	rs2073547	7	44582331	G	A	0.0312042	0.00266416	1.10002e-31	439214	137.185
Apolipoprotein B	rs13230111	7	130437124	G	A	-0.0138317	0.00207813	2.80027e-11	439214	44.3002
Apolipoprotein B	rs28814720	8	141988687	G	A	0.0117382	0.00214286	4.30002e-08	439214	30.0065
Apolipoprotein B	rs3780181	9	2640759	G	A	-0.0259729	0.00417003	4.70002e-10	439214	38.7938
Apolipoprotein B	rs174564	11	61588305	G	A	-0.0450573	0.00218206	1e-94	439214	426.38
Apolipoprotein B	rs141469619	11	116714293	G	A	0.0785766	0.011117	1.59993e-12	439214	49.9587
Apolipoprotein B	rs35882350	12	623129	G	A	0.0135528	0.0023664	1e-08	439214	32.8006
Apolipoprotein B	rs597808	12	111973358	G	A	0.0216847	0.00208463	2.39994e-25	439214	108.205
Apolipoprotein B	rs77542162	17	67081278	G	A	0.115967	0.00701839	2.49977e-61	439214	273.02
Apolipoprotein B	rs9894946	17	7571080	G	A	-0.0171431	0.00289199	3.09999e-09	439214	35.1387
Apolipoprotein B	rs2199048	17	73868288	G	A	-0.0132194	0.00224306	3.79997e-09	439214	34.733
Apolipoprotein B	rs6657811	1	109807283	T	A	-0.127721	0.00308568	1e-200	439214	1713.26
Apolipoprotein B	rs10127775	1	230295789	T	A	-0.0233243	0.00212188	4.19952e-28	439214	120.83
Apolipoprotein B	rs10151436	14	73616095	T	A	-0.0189374	0.00330287	9.80009e-09	439214	32.8744
Apolipoprotein B	rs8107974	19	19388500	T	A	-0.0908575	0.00388309	4.4978e-121	439214	547.478
Apolipoprotein B	rs150820726	19	45227155	T	A	0.0717565	0.0105629	1.10002e-11	439214	46.1483
Apolipoprotein B	rs11901691	2	43850522	A	C	0.0142576	0.00211213	1.50003e-11	439214	45.5671
Apolipoprotein B	rs11568318	2	234665498	A	C	0.0288066	0.0041573	4.19952e-12	439214	48.0133
Apolipoprotein B	rs62122481	2	21216815	A	C	0.0841137	0.00214492	1e-200	439214	1537.84
Apolipoprotein B	rs11601507	11	5701074	A	C	0.0414121	0.004036	1.10002e-24	439214	105.282
Apolipoprotein B	rs12078100	1	16512586	G	C	0.0152136	0.00213952	1.20005e-12	439214	50.5628
Apolipoprotein B	rs147539187	6	11839042	G	C	-0.0227347	0.00398012	1.09999e-08	439214	32.6277
Apolipoprotein B	rs4470903	7	21604916	G	C	0.0345326	0.00253303	2.60016e-42	439214	185.857
Apolipoprotein B	rs28601761	8	126500031	G	C	-0.07256	0.00212854	1e-200	439214	1162.07
Apolipoprotein B	rs4782568	16	83980529	G	C	-0.0182854	0.00210073	3.19963e-18	439214	75.765
Apolipoprotein B	rs34042070	16	72101525	G	C	0.0494204	0.00267088	1.9002e-76	439214	342.376
Apolipoprotein B	rs72631343	17	67191270	G	C	-0.0278921	0.00310009	2.29985e-19	439214	80.9494
Apolipoprotein B	rs143020224	19	11187324	G	C	-0.165274	0.0031786	1e-200	439214	2703.57
Apolipoprotein B	rs148601586	19	45346666	G	C	0.183504	0.00917667	5.90065e-89	439214	399.872
Apolipoprotein B	rs6667939	1	198994619	T	C	0.0141028	0.00231955	1.2e-09	439214	36.9661
Apolipoprotein B	rs556107	1	234853059	T	C	0.0358479	0.00207937	1.29987e-66	439214	297.21
Apolipoprotein B	rs55637835	1	55466303	T	C	-0.018802	0.00323408	6.1e-09	439214	33.7992
Apolipoprotein B	rs76186504	1	109840169	T	C	-0.11643	0.0066216	3.29989e-69	439214	309.175
Apolipoprotein B	rs13389219	2	165528876	T	C	-0.0161286	0.00211805	2.60016e-14	439214	57.9857
Apolipoprotein B	rs7603427	2	204317553	T	C	0.0135724	0.00207851	6.59933e-11	439214	42.6392
Apolipoprotein B	rs138026891	2	21086334	T	C	-0.0687023	0.0101987	1.59993e-11	439214	45.3788
Apolipoprotein B	rs12469941	2	135629927	T	C	0.0134202	0.00209668	1.5e-10	439214	40.9688
Apolipoprotein B	rs1250258	2	216300185	T	C	0.0141509	0.00235577	1.89998e-09	439214	36.083
Apolipoprotein B	rs58148580	4	124758773	T	C	0.0214934	0.00332019	9.60064e-11	439214	41.9068
Apolipoprotein B	rs11099097	4	81167309	T	C	-0.0161746	0.00229432	1.80011e-12	439214	49.7003
Apolipoprotein B	rs116734477	5	52095024	T	C	-0.0633493	0.00526644	2.49977e-33	439214	144.694
Apolipoprotein B	rs1003533	5	131755651	T	C	-0.0200281	0.00266165	5.30029e-14	439214	56.621
Apolipoprotein B	rs3823376	6	29944184	T	C	0.0164137	0.00207374	2.49977e-15	439214	62.6476
Apolipoprotein B	rs3127580	6	160710851	T	C	0.0404476	0.00286539	2.99985e-45	439214	199.259
Apolipoprotein B	rs1358980	6	43764551	T	C	0.0149035	0.00209447	1.10002e-12	439214	50.6324
Apolipoprotein B	rs12208357	6	160543148	T	C	0.0629791	0.0040818	1e-53	439214	238.062
Apolipoprotein B	rs28406917	7	21449451	T	C	0.0134005	0.00210735	2e-10	439214	40.436
Apolipoprotein B	rs13247874	7	73010442	T	C	-0.0215939	0.00261336	1.39991e-16	439214	68.2753
Apolipoprotein B	rs10953298	7	100216773	T	C	-0.0170824	0.00245825	3.69999e-12	439214	48.2887
Apolipoprotein B	rs45537841	7	87110640	T	C	-0.0158986	0.00270418	4.09996e-09	439214	34.5658
Apolipoprotein B	rs3860846	8	126631687	T	C	0.0138403	0.00235387	4.09996e-09	439214	34.5721
Apolipoprotein B	rs55831924	8	145031968	T	C	0.0182553	0.00217539	4.79954e-17	439214	70.4212
Apolipoprotein B	rs2519093	9	136141870	T	C	0.0410869	0.00267778	3.90032e-53	439214	235.427
Apolipoprotein B	rs6475606	9	22081850	T	C	-0.017332	0.00207721	7.19946e-17	439214	69.6204
Apolipoprotein B	rs2761311	10	95052021	T	C	0.012077	0.00211012	1e-08	439214	32.757
Apolipoprotein B	rs1277762	10	18494666	T	C	0.0171563	0.00286751	2.19999e-09	439214	35.7962
Apolipoprotein B	rs546240	11	30533622	T	C	-0.0118734	0.00214585	3.09999e-08	439214	30.6162
Apolipoprotein B	rs61754230	12	72179446	T	C	0.0432231	0.00745837	6.80002e-09	439214	33.5849
Apolipoprotein B	rs11057397	12	124419728	T	C	-0.0183422	0.00220085	7.8001e-17	439214	69.4579
Apolipoprotein B	rs11057837	12	125311720	T	C	0.0217967	0.00344421	2.5e-10	439214	40.05
Apolipoprotein B	rs2238162	13	32959199	T	C	-0.0226439	0.00208185	1.50003e-27	439214	118.305
Apolipoprotein B	rs11621792	14	24871926	T	C	0.0210752	0.00210348	1.29987e-23	439214	100.384
Apolipoprotein B	rs183130	16	56991363	T	C	-0.0478017	0.00222241	1.30017e-102	439214	462.635
Apolipoprotein B	rs55714927	17	7080316	T	C	-0.0321831	0.00264686	5.10035e-34	439214	147.841
Apolipoprotein B	rs138692741	19	45467132	T	C	0.0714986	0.00568647	2.99985e-36	439214	158.092
Apolipoprotein B	rs4803818	19	45914283	T	C	0.0417009	0.00686676	1.29999e-09	439214	36.8797
Apolipoprotein B	rs79149284	19	45513854	T	C	0.0335656	0.00533765	3.2e-10	439214	39.5447
Apolipoprotein B	rs35081008	19	58662235	T	C	-0.0311143	0.00290126	7.8001e-27	439214	115.013
Apolipoprotein B	rs73075609	20	5580789	T	C	0.0486153	0.00647857	6.20012e-14	439214	56.3103
Apolipoprotein B	rs3746337	20	25208272	T	C	0.0156368	0.00207666	5.10035e-14	439214	56.6976
Apolipoprotein B	rs17569873	20	62896110	T	C	0.0183445	0.00259488	1.59993e-12	439214	49.9778
Apolipoprotein B	rs1888488	21	40686521	T	C	0.0173586	0.00210255	1.50003e-16	439214	68.1611
Apolipoprotein B	rs67038483	21	33096103	T	C	0.0278083	0.0050196	2.99999e-08	439214	30.691
Apolipoprotein B	rs77083979	1	62930106	A	G	-0.0185253	0.0030889	2e-09	439214	35.9685
Apolipoprotein B	rs57754494	1	110241316	A	G	0.0264394	0.00351614	5.50047e-14	439214	56.542
Apolipoprotein B	rs6689611	1	109831268	A	G	-0.132408	0.00950251	3.90032e-44	439214	194.156
Apolipoprotein B	rs478975	1	234773373	A	G	0.0141364	0.00217403	7.89951e-11	439214	42.2811
Apolipoprotein B	rs75331444	2	44069772	A	G	-0.0903607	0.00418412	1.99986e-103	439214	466.392
Apolipoprotein B	rs150474434	2	118845121	A	G	-0.0343097	0.00345194	2.80027e-23	439214	98.7887
Apolipoprotein B	rs17050272	2	121306440	A	G	-0.0244302	0.00210465	3.80014e-31	439214	134.739
Apolipoprotein B	rs10201242	2	158464849	A	G	-0.0226288	0.00397212	1.2e-08	439214	32.4548
Apolipoprotein B	rs4687614	3	52492085	A	G	0.0269271	0.0045666	3.69999e-09	439214	34.7691
Apolipoprotein B	rs113177823	3	132217703	A	G	-0.0412221	0.00464641	7.19946e-19	439214	78.7091
Apolipoprotein B	rs4689088	4	7222253	A	G	0.0124572	0.00214057	5.89997e-09	439214	33.8674
Apolipoprotein B	rs7707394	5	74472939	A	G	0.0352503	0.00216546	1.39991e-59	439214	264.987
Apolipoprotein B	rs7734476	5	122848876	A	G	0.019942	0.00208686	1.20005e-21	439214	91.3168
Apolipoprotein B	rs28590710	5	71932487	A	G	-0.0177486	0.00273845	9.09913e-11	439214	42.0067
Apolipoprotein B	rs7746081	6	16126934	A	G	-0.0227685	0.00225861	6.70039e-24	439214	101.622
Apolipoprotein B	rs9496567	6	100602753	A	G	-0.0190492	0.00242335	3.80014e-15	439214	61.7904
Apolipoprotein B	rs72848251	6	32601288	A	G	0.0348659	0.0026847	1.50003e-38	439214	168.659
Apolipoprotein B	rs118039278	6	160985526	A	G	0.0868026	0.00387054	2.19786e-111	439214	502.947
Apolipoprotein B	rs112758337	7	97977268	A	G	-0.0212571	0.00267849	2.09991e-15	439214	62.9837
Apolipoprotein B	rs7012637	8	9173209	A	G	0.0200133	0.00209504	1.29987e-21	439214	91.2542
Apolipoprotein B	rs59328596	8	21928227	A	G	-0.0210021	0.00292183	6.59933e-13	439214	51.6673
Apolipoprotein B	rs9297994	8	59392324	A	G	-0.0291083	0.00220081	6.20012e-40	439214	174.932
Apolipoprotein B	rs6560499	9	78730766	A	G	-0.0121606	0.00211507	8.99995e-09	439214	33.0568
Apolipoprotein B	rs80276949	10	52373245	A	G	0.0419216	0.00699731	2.1e-09	439214	35.8933
Apolipoprotein B	rs2068888	10	94839642	A	G	-0.0241729	0.00208746	5.19996e-31	439214	134.098
Apolipoprotein B	rs72823013	10	115786233	A	G	-0.0228563	0.00313773	3.19963e-13	439214	53.0616
Apolipoprotein B	rs77498041	11	66183801	A	G	-0.0162677	0.00265126	8.50002e-10	439214	37.6485
Apolipoprotein B	rs4307732	11	126244955	A	G	0.0481874	0.00338596	5.79963e-46	439214	202.537
Apolipoprotein B	rs11047939	12	9061971	A	G	0.0152893	0.00250351	1e-09	439214	37.2972
Apolipoprotein B	rs12597418	16	71855220	A	G	0.0182198	0.00215637	2.90001e-17	439214	71.3905
Apolipoprotein B	rs74454529	17	17432220	A	G	0.0282637	0.00439664	1.29999e-10	439214	41.3253
Apolipoprotein B	rs148933445	19	45302504	A	G	-0.573249	0.00759178	1e-200	439214	5701.63
Apolipoprotein B	rs12691088	19	45418486	A	G	0.246111	0.00769582	1e-200	439214	1022.71
Apolipoprotein B	rs7249565	19	11302807	A	G	0.0145524	0.00208362	2.90001e-12	439214	48.7789
Apolipoprotein B	rs2256814	20	62373983	A	G	0.0145175	0.00261621	2.90001e-08	439214	30.792
Apolipoprotein B	rs6072279	20	39755154	A	G	0.0292319	0.00208189	8.69961e-45	439214	197.151
Apolipoprotein B	rs9616822	22	50840573	A	G	0.0159299	0.00218001	2.70023e-13	439214	53.396
Apolipoprotein B	rs114165349	1	27021913	C	G	0.0903258	0.00692945	7.70016e-39	439214	169.913
Apolipoprotein B	rs35583283	8	18254509	C	G	0.0160188	0.00286821	2.30001e-08	439214	31.1916
Apolipoprotein B	rs581080	9	15305378	C	G	0.0185579	0.00270151	6.4003e-12	439214	47.1894
Apolipoprotein B	rs964184	11	116648917	C	G	-0.0765255	0.00305668	2.50035e-138	439214	626.776
Apolipoprotein B	rs11673631	19	45225423	C	G	0.0390031	0.00513811	3.19963e-14	439214	57.6224
Apolipoprotein B	rs224391	20	34107160	C	G	-0.0174615	0.00248326	1.99986e-12	439214	49.4446
Apolipoprotein B	rs472495	1	55521313	T	G	0.0407634	0.00217172	1.29987e-78	439214	352.317
Apolipoprotein B	rs1556562	1	93034023	T	G	0.0159957	0.00247804	1.09999e-10	439214	41.6668
Apolipoprotein B	rs11591147	1	55505647	T	G	-0.345954	0.00790085	1e-200	439214	1917.3
Apolipoprotein B	rs188608977	1	109725404	T	G	0.0621212	0.0103688	2.1e-09	439214	35.8941
Apolipoprotein B	rs6426328	1	246891260	T	G	0.0122017	0.00207321	4e-09	439214	34.6381
Apolipoprotein B	rs4671050	2	62988169	T	G	-0.0196981	0.00222973	1e-18	439214	78.0448
Apolipoprotein B	rs11709868	3	142648844	T	G	-0.015551	0.00228244	9.49948e-12	439214	46.4214
Apolipoprotein B	rs146534110	6	160578069	T	G	0.0667337	0.00906368	1.80011e-13	439214	54.2102
Apolipoprotein B	rs3822855	6	116316882	T	G	0.0148392	0.00211668	2.39994e-12	439214	49.1485
Apolipoprotein B	rs2737263	8	116667539	T	G	-0.0185263	0.00231348	1.20005e-15	439214	64.1277
Apolipoprotein B	rs2446066	12	53778650	T	G	0.0155774	0.00273619	1.2e-08	439214	32.4114
Apolipoprotein B	rs1561139	16	56852822	T	G	-0.0131421	0.0021042	4.20001e-10	439214	39.0082
Apolipoprotein B	rs2618566	20	17844684	T	G	-0.0303008	0.00219303	1.99986e-43	439214	190.906
Apolipoprotein B	rs4935356	6	32412388	A	T	0.0245813	0.00255516	6.59933e-22	439214	92.5494
Apolipoprotein B	rs8016418	14	70798289	A	T	0.0197194	0.00214984	4.60045e-20	439214	84.1347
Apolipoprotein B	rs34869792	17	27788769	A	T	-0.0418629	0.00743385	1.79999e-08	439214	31.7125
Apolipoprotein B	rs6129620	20	39144286	A	T	-0.0253099	0.00223276	8.69961e-30	439214	128.498
Apolipoprotein B	rs12046278	1	10799577	C	T	-0.0156231	0.00217266	6.4003e-13	439214	51.7072
Apolipoprotein B	rs2807854	1	221029841	C	T	0.0162948	0.00220437	1.39991e-13	439214	54.6423
Apolipoprotein B	rs1260326	2	27730940	C	T	-0.0495555	0.00211469	1.90108e-121	439214	549.149
Apolipoprotein B	rs374929797	2	242396694	C	T	-0.0121985	0.00211702	8.30004e-09	439214	33.2019
Apolipoprotein B	rs7590687	2	44077225	C	T	-0.0430516	0.00398578	3.40017e-27	439214	116.668
Apolipoprotein B	rs12471768	2	64928603	C	T	0.0139101	0.00226938	8.79995e-10	439214	37.5704
Apolipoprotein B	rs7569317	2	203527979	C	T	0.0180783	0.0020715	2.60016e-18	439214	76.1632
Apolipoprotein B	rs2137234	4	26080549	C	T	0.0152817	0.00262327	5.69994e-09	439214	33.9357
Apolipoprotein B	rs9884390	4	69373407	C	T	0.023248	0.00248318	7.8001e-21	439214	87.6506
Apolipoprotein B	rs1229984	4	100239319	C	T	0.0385152	0.00631264	1.09999e-09	439214	37.2256
Apolipoprotein B	rs278981	4	40428010	C	T	0.0148256	0.00239561	6.1e-10	439214	38.2994
Apolipoprotein B	rs6874202	5	156391628	C	T	0.0312135	0.00215543	1.59993e-47	439214	209.709
Apolipoprotein B	rs12916	5	74656539	C	T	0.0549288	0.00212005	5.19996e-148	439214	671.287
Apolipoprotein B	rs79220007	6	26098474	C	T	-0.0537922	0.00390806	4.19952e-43	439214	189.459
Apolipoprotein B	rs9482772	6	127446790	C	T	0.0177235	0.00208937	2.19989e-17	439214	71.9562
Apolipoprotein B	rs13702	8	19824492	C	T	-0.0295019	0.00229451	7.8001e-38	439214	165.318
Apolipoprotein B	rs10794579	10	124686656	C	T	0.0137267	0.00210335	6.79986e-11	439214	42.5902
Apolipoprotein B	rs17476364	10	71094504	C	T	-0.0209325	0.00334727	4e-10	439214	39.1076
Apolipoprotein B	rs116093870	10	103984390	C	T	0.0261595	0.0041275	2.30001e-10	439214	40.1684
Apolipoprotein B	rs7108486	11	5677158	C	T	-0.0428485	0.00689551	5.19996e-10	439214	38.6134
Apolipoprotein B	rs11065384	12	121423285	C	T	-0.0216973	0.00224856	4.90004e-22	439214	93.1113
Apolipoprotein B	rs2160994	12	50650057	C	T	0.0172687	0.00217691	2.09991e-15	439214	62.9272
Apolipoprotein B	rs6602909	13	114551993	C	T	0.021441	0.0022203	4.60045e-22	439214	93.2538
Apolipoprotein B	rs13379043	14	74250126	C	T	-0.0143675	0.00235876	1.09999e-09	439214	37.1018
Apolipoprotein B	rs145730801	14	94768196	C	T	0.0374641	0.00515235	3.59998e-13	439214	52.8713
Apolipoprotein B	rs2043085	15	58680954	C	T	-0.0193562	0.00213525	1.20005e-19	439214	82.1756
Apolipoprotein B	rs12603290	17	45650196	C	T	-0.0288448	0.00207989	9.79941e-44	439214	192.333
Apolipoprotein B	rs112220485	17	40522713	C	T	0.0205179	0.0037343	3.89996e-08	439214	30.1889
Apolipoprotein B	rs150503754	19	45579242	C	T	-0.0517861	0.00867735	2.39999e-09	439214	35.6166
Apolipoprotein B	rs6073958	20	44551855	C	T	0.0423193	0.00260555	2.49977e-59	439214	263.802
Apolipoprotein B	rs969075	20	17792323	C	T	0.0138101	0.00221388	4.39997e-10	439214	38.9122
Apolipoprotein B	rs138354	22	41272143	C	T	-0.0120708	0.00208392	6.90001e-09	439214	33.5514
Apolipoprotein B	rs12054451	3	122064369	G	T	0.0159506	0.00238162	2.09991e-11	439214	44.8548
Apolipoprotein B	rs13076933	3	12327431	G	T	-0.0182624	0.00238248	1.80011e-14	439214	58.7567
Apolipoprotein B	rs71637095	3	135980425	G	T	0.0152202	0.0021958	4.19952e-12	439214	48.0458
Apolipoprotein B	rs72663045	4	74177397	G	T	0.0423576	0.00734377	8e-09	439214	33.2678
Apolipoprotein B	rs10087526	8	55433151	G	T	0.0187619	0.00260759	6.20012e-13	439214	51.7696
Apolipoprotein B	rs10448340	9	139320069	G	T	-0.0170557	0.00223016	1.99986e-14	439214	58.488
Apolipoprotein B	rs10832963	11	18664241	G	T	0.0219536	0.00238777	3.80014e-20	439214	84.533
Apolipoprotein B	rs375972689	19	45360488	G	T	0.208536	0.0100741	3.50026e-95	439214	428.499
Apolipoprotein B	rs454715	19	49114236	G	T	-0.0235286	0.0020918	2.39994e-29	439214	126.518
Total cholesterol	rs11591147	1	55505647	T	G	-0.4371	0.0092	1e-200	342508	2257.28
Total cholesterol	rs10423733	19	11185919	C	T	-0.132	0.0031	1e-200	342508	1813.11
Total cholesterol	rs148933445	19	45302504	A	G	-0.4631	0.0088	1e-200	342508	2769.39
Total cholesterol	rs113330691	19	45295886	A	G	-0.2184	0.0065	1e-200	342508	1128.96
Total cholesterol	rs6657811	1	109807283	T	A	-0.116	0.0035	1e-200	342508	1098.45
Total cholesterol	rs6999569	8	126475770	G	A	-0.0754	0.0024	1e-200	342508	987.007
Total cholesterol	rs72999033	19	19366632	T	C	-0.1541	0.0049	1e-200	342508	989.038
Total cholesterol	rs62122481	2	21216815	A	C	0.0778	0.0025	1e-200	342508	968.454
Total cholesterol	rs62119267	19	45134682	C	A	-0.2531	0.0082	1e-200	342508	952.701
Total cholesterol	rs1423527	5	74602699	A	C	0.0747	0.0024	1e-200	342508	968.766
Total cholesterol	rs964184	11	116648917	C	G	-0.1064	0.0035	1e-200	342508	924.16
Total cholesterol	rs7534572	1	62999675	G	C	0.0757	0.0025	1e-200	342508	916.878
Total cholesterol	rs4299376	2	44072576	T	G	-0.0756	0.0025	5.87e-194	342508	914.458
Total cholesterol	rs1260326	2	27730940	C	T	-0.0673	0.0024	1.39e-166	342508	786.335
Total cholesterol	rs1532085	15	58683366	G	A	-0.0652	0.0024	4.71e-158	342508	738.028
Total cholesterol	rs1077835	15	58723426	G	A	0.0764	0.0029	9.49e-158	342508	694.05
Total cholesterol	rs2519093	9	136141870	T	C	0.0809	0.0031	3.12e-152	342508	681.042
Total cholesterol	rs118039278	6	160985526	A	G	0.1173	0.0045	4.07e-152	342508	679.471
Total cholesterol	rs2740488	9	107661742	C	A	-0.0623	0.0027	2.6e-119	342508	532.413
Total cholesterol	rs4841133	8	9183664	G	A	0.0895	0.0041	4.94e-106	342508	476.517
Total cholesterol	rs34042070	16	72101525	G	C	0.0665	0.003	1.76e-105	342508	491.361
Total cholesterol	rs472495	1	55521313	T	G	0.054	0.0025	2.32e-104	342508	466.56
Total cholesterol	rs12691088	19	45418486	A	G	0.1935	0.009	4.94e-103	342508	462.25
Total cholesterol	rs1883711	20	39179822	C	G	0.1516	0.0071	1.86e-102	342508	455.913
Total cholesterol	rs174546	11	61569830	T	C	-0.054	0.0025	3.21e-101	342508	466.56
Total cholesterol	rs12657266	5	156396003	T	C	0.0524	0.0025	1.66e-100	342508	439.322
Total cholesterol	rs558971	1	234853406	G	A	0.0491	0.0024	1.7e-93	342508	418.543
Total cholesterol	rs77960347	18	47109955	G	A	0.2071	0.0104	2.96e-88	342508	396.546
Total cholesterol	rs77542162	17	67081278	G	A	0.16	0.0083	4.2e-83	342508	371.607
Total cholesterol	rs10438978	18	47158186	C	T	0.0553	0.0031	4.28e-72	342508	318.22
Total cholesterol	rs35106244	19	49203829	T	C	0.0432	0.0025	1.95e-68	342508	298.598
Total cholesterol	rs1800961	20	43042364	T	C	-0.1153	0.0069	7.73e-63	342508	279.229
Total cholesterol	rs4738684	8	59393273	G	A	-0.0416	0.0025	8.41e-61	342508	276.89
Total cholesterol	rs71542460	6	32632022	G	A	0.0495	0.0031	2.78e-59	342508	254.969
Total cholesterol	rs35878749	19	11229765	A	G	-0.0405	0.0025	5.33e-59	342508	262.44
Total cholesterol	rs56156922	16	56987369	C	T	0.0412	0.0026	1.39e-58	342508	251.101
Total cholesterol	rs1169288	12	121416650	C	A	0.041	0.0026	1.06e-56	342508	248.669
Total cholesterol	rs117733303	6	160922870	G	A	0.134	0.0089	3.2e-51	342508	226.689
Total cholesterol	rs12208357	6	160543148	T	C	0.0711	0.0047	3.8e-51	342508	228.846
Total cholesterol	rs17725246	7	44581986	C	T	0.0456	0.0031	2.56e-50	342508	216.375
Total cholesterol	rs9884390	4	69373407	C	T	0.0413	0.0029	2.25e-47	342508	202.817
Total cholesterol	rs2642438	1	220970028	G	A	0.0373	0.0026	2.68e-46	342508	205.812
Total cholesterol	rs4264433	17	45737275	T	A	-0.0334	0.0024	9.96e-45	342508	193.674
Total cholesterol	rs11789603	9	107647019	T	C	0.0526	0.0038	1.54e-43	342508	191.604
Total cholesterol	rs55696093	7	21605973	G	A	0.04	0.0029	1.68e-43	342508	190.25
Total cholesterol	rs7532783	1	25779249	A	G	0.033	0.0024	9.12e-43	342508	189.063
Total cholesterol	rs2066714	9	107586753	C	T	0.0481	0.0035	1.15e-42	342508	188.866
Total cholesterol	rs1800562	6	26093141	A	G	-0.0616	0.0045	2.44e-42	342508	187.386
Total cholesterol	rs2721961	8	116657911	G	T	-0.0357	0.0027	8.73e-41	342508	174.827
Total cholesterol	rs11206517	1	55526428	G	T	0.0858	0.0064	2.34e-40	342508	179.728
Total cholesterol	rs6435162	2	203555343	T	G	0.0312	0.0024	2.34e-39	342508	169
Total cholesterol	rs55714927	17	7080316	T	C	-0.0398	0.0031	9.39e-39	342508	164.832
Total cholesterol	rs59950280	4	3452345	A	G	0.0331	0.0026	2.63e-38	342508	162.072
Total cholesterol	rs6602909	13	114551993	C	T	0.0328	0.0025	2.9e-38	342508	172.134
Total cholesterol	rs74612335	11	126238633	C	T	0.0452	0.0035	3.99e-38	342508	166.779
Total cholesterol	rs13076933	3	12327431	G	T	-0.0343	0.0027	9.85e-36	342508	161.384
Total cholesterol	rs76186504	1	109840169	T	C	-0.0958	0.0077	1.66e-35	342508	154.792
Total cholesterol	rs7746081	6	16126934	A	G	-0.0317	0.0026	1.56e-34	342508	148.652
Total cholesterol	rs3184504	12	111884608	C	T	0.0295	0.0024	1.84e-34	342508	151.085
Total cholesterol	rs2618567	20	17844492	T	G	-0.0304	0.0025	5.99e-34	342508	147.866
Total cholesterol	rs11641811	16	71635836	A	C	0.0288	0.0024	9.78e-34	342508	144
Total cholesterol	rs6709904	2	44080324	G	A	-0.0447	0.0037	5.47e-33	342508	145.953
Total cholesterol	rs2792751	10	113940329	C	T	-0.0321	0.0027	7.11e-33	342508	141.346
Total cholesterol	rs13107325	4	103188709	T	C	-0.0546	0.0046	1.46e-32	342508	140.887
Total cholesterol	rs6093446	20	39780932	A	G	0.0307	0.0026	8.07e-32	342508	139.422
Total cholesterol	rs3822855	6	116316882	T	G	0.0276	0.0024	7.33e-30	342508	132.25
Total cholesterol	rs2516482	6	31496569	G	A	-0.0338	0.003	3.29e-29	342508	126.938
Total cholesterol	rs13255048	8	18276640	A	G	0.0385	0.0034	3.42e-29	342508	128.222
Total cholesterol	rs10177015	2	169830905	T	C	-0.0272	0.0024	5.14e-29	342508	128.444
Total cholesterol	rs138692741	19	45467132	T	C	0.0727	0.0065	9.75e-29	342508	125.096
Total cholesterol	rs72631343	17	67191270	G	C	-0.0391	0.0036	3.43e-28	342508	117.964
Total cholesterol	rs224433	20	34153850	T	C	-0.0314	0.0029	2.63e-27	342508	117.237
Total cholesterol	rs2068888	10	94839642	A	G	-0.0258	0.0024	3.32e-27	342508	115.563
Total cholesterol	rs55938402	2	118843158	A	G	-0.0427	0.004	1.2e-26	342508	113.956
Total cholesterol	rs11621792	14	24871926	T	C	0.0256	0.0024	2.66e-26	342508	113.778
Total cholesterol	rs28615248	8	55451193	C	T	0.0315	0.003	7.86e-26	342508	110.25
Total cholesterol	rs11690912	2	20496452	C	T	-0.0249	0.0024	1.71e-25	342508	107.641
Total cholesterol	rs111279811	19	11298369	T	C	-0.0798	0.0077	2.08e-25	342508	107.405
Total cholesterol	rs1801689	17	64210580	C	A	0.0729	0.007	3.42e-25	342508	108.457
Total cholesterol	rs28660993	12	123875394	T	C	-0.0419	0.0041	1.04e-24	342508	104.438
Total cholesterol	rs71311871	3	58420613	G	A	-0.0442	0.0043	2.15e-24	342508	105.659
Total cholesterol	rs2238162	13	32959199	T	C	-0.0239	0.0024	6.71e-24	342508	99.1684
Total cholesterol	rs6699122	1	109831245	T	C	-0.1015	0.0101	1.23e-23	342508	100.993
Total cholesterol	rs17476364	10	71094504	C	T	-0.0386	0.0039	1.35e-23	342508	97.9592
Total cholesterol	rs80120242	3	132235344	T	A	-0.0525	0.0053	1.62e-23	342508	98.1221
Total cholesterol	rs534417	1	23784965	G	A	0.0342	0.0035	1.82e-22	342508	95.4808
Total cholesterol	rs9376090	6	135411228	C	T	-0.0265	0.0027	4.32e-22	342508	96.3306
Total cholesterol	rs118104581	19	45061072	A	G	0.084	0.0087	4.52e-22	342508	93.2224
Total cholesterol	rs11241702	5	122902603	G	A	0.023	0.0024	6.44e-22	342508	91.8403
Total cholesterol	rs10121945	9	19354308	A	G	0.0415	0.0043	7.77e-22	342508	93.1449
Total cholesterol	rs9834932	3	32535382	G	A	-0.0397	0.0042	1.28e-21	342508	89.3475
Total cholesterol	rs12970	11	117074109	A	G	-0.0473	0.005	2.12e-21	342508	89.4916
Total cholesterol	rs1134027	8	145051414	A	G	0.0234	0.0025	4.67e-21	342508	87.6096
Total cholesterol	rs10794579	10	124686656	C	T	0.0226	0.0024	4.82e-21	342508	88.6736
Total cholesterol	rs11226108	11	103870755	C	G	-0.0283	0.003	9.53e-21	342508	88.9878
Total cholesterol	rs5754102	22	21916272	A	C	-0.0288	0.0031	2.53e-20	342508	86.3101
Total cholesterol	rs12701710	7	1090396	A	G	-0.0266	0.0029	4.06e-20	342508	84.1332
Total cholesterol	rs6751673	2	234604903	A	G	0.0232	0.0025	5.71e-20	342508	86.1184
Total cholesterol	rs2472682	3	119532652	C	A	-0.0229	0.0025	8.71e-20	342508	83.9056
Total cholesterol	rs17050272	2	121306440	A	G	-0.0222	0.0024	9.08e-20	342508	85.5625
Total cholesterol	rs17185536	6	100620931	T	C	-0.0253	0.0028	1.08e-19	342508	81.6441
Total cholesterol	rs2160994	12	50650057	C	T	0.0227	0.0025	1.76e-19	342508	82.4464
Total cholesterol	rs7562734	2	63047973	C	G	-0.023	0.0026	2.18e-19	342508	78.2544
Total cholesterol	rs3738622	1	235110859	T	G	-0.0258	0.0029	3.59e-19	342508	79.1486
Total cholesterol	rs9832727	3	142649110	G	C	-0.0225	0.0025	6.51e-19	342508	81
Total cholesterol	rs115704890	2	20999520	A	T	0.0388	0.0044	6.69e-19	342508	77.7603
Total cholesterol	rs686030	9	15304782	A	C	0.0304	0.0034	1.02e-18	342508	79.9446
Total cholesterol	rs117139027	8	29024943	A	G	-0.0811	0.0092	1.14e-18	342508	77.7081
Total cholesterol	rs62168795	2	136429366	C	T	0.026	0.003	2.4e-18	342508	75.1111
Total cholesterol	rs76895963	12	4384844	G	T	-0.0808	0.0093	3.07e-18	342508	75.4843
Total cholesterol	rs11024735	11	18639167	T	C	0.0236	0.0027	3.54e-18	342508	76.4005
Total cholesterol	rs11601507	11	5701074	A	C	0.0399	0.0046	4.28e-18	342508	75.2368
Total cholesterol	rs11653826	17	27653016	T	C	-0.0349	0.0041	7.5e-18	342508	72.4575
Total cholesterol	rs4766602	12	109890510	C	T	0.0213	0.0025	9.78e-18	342508	72.5904
Total cholesterol	rs13402561	2	3639921	G	C	-0.0265	0.0031	1.75e-17	342508	73.0749
Total cholesterol	rs615031	8	61539278	T	A	0.0208	0.0025	1.9e-17	342508	69.2224
Total cholesterol	rs10807150	6	35272274	T	C	-0.0258	0.003	2.18e-17	342508	73.96
Total cholesterol	rs3780181	9	2640759	G	A	-0.0396	0.0047	3.89e-17	342508	70.9896
Total cholesterol	rs4947288	6	30696762	G	A	0.0239	0.0029	8.41e-17	342508	67.9203
Total cholesterol	rs10953298	7	100216773	T	C	-0.0235	0.0028	8.55e-17	342508	70.4401
Total cholesterol	rs12933677	16	83983775	C	T	-0.02	0.0024	9.56e-17	342508	69.4444
Total cholesterol	rs146534110	6	160578069	T	G	0.0867	0.0104	1.03e-16	342508	69.4979
Total cholesterol	rs1229984	4	100239319	C	T	0.0645	0.0078	1.08e-16	342508	68.3802
Total cholesterol	rs10883451	10	101924418	C	T	0.0199	0.0024	1.11e-16	342508	68.7517
Total cholesterol	rs116734477	5	52095024	T	C	-0.049	0.006	4.55e-16	342508	66.6944
Total cholesterol	rs799158	7	73019074	C	T	-0.0479	0.0059	5.49e-16	342508	65.9124
Total cholesterol	rs1645788	19	54808174	G	A	0.0229	0.0028	5.72e-16	342508	66.889
Total cholesterol	rs10910476	1	234734956	T	C	0.0194	0.0024	6.88e-16	342508	65.3403
Total cholesterol	rs10795464	10	17255095	A	G	0.0198	0.0025	1.91e-15	342508	62.7264
Total cholesterol	rs12421055	11	122528352	C	A	0.0219	0.0028	2.4e-15	342508	61.1747
Total cholesterol	rs144018203	11	116916060	C	G	0.0963	0.0123	4.17e-15	342508	61.2974
Total cholesterol	rs17129638	10	113981435	C	T	-0.0258	0.0033	6.24e-15	342508	61.124
Total cholesterol	rs12445804	16	11706100	A	G	0.0355	0.0046	8.96e-15	342508	59.5581
Total cholesterol	rs72829408	17	7523491	C	T	0.0301	0.0039	1.51e-14	342508	59.5667
Total cholesterol	rs11239536	10	45978598	A	T	0.0213	0.0028	1.76e-14	342508	57.8686
Total cholesterol	rs1556562	1	93034023	T	G	0.022	0.0029	1.87e-14	342508	57.5505
Total cholesterol	rs28406917	7	21449451	T	C	0.0185	0.0024	1.92e-14	342508	59.4184
Total cholesterol	rs738409	22	44324727	G	C	-0.0219	0.0029	3.34e-14	342508	57.0285
Total cholesterol	rs75660934	12	133140328	T	C	0.0246	0.0032	3.46e-14	342508	59.0977
Total cholesterol	rs7106731	11	48003392	G	T	0.0209	0.0028	3.98e-14	342508	55.7156
Total cholesterol	rs72997616	11	75474195	A	C	-0.0305	0.0041	5.56e-14	342508	55.3391
Total cholesterol	rs1992172	2	109093836	G	A	0.0223	0.003	1.01e-13	342508	55.2544
Total cholesterol	rs60695258	4	88022709	T	C	0.0181	0.0024	1.03e-13	342508	56.8767
Total cholesterol	rs907348	12	51788340	C	T	-0.0184	0.0025	1.22e-13	342508	54.1696
Total cholesterol	rs4817999	21	40554355	A	C	0.0177	0.0024	1.44e-13	342508	54.3906
Total cholesterol	rs7631792	3	160148756	T	C	-0.0176	0.0024	1.75e-13	342508	53.7778
Total cholesterol	rs116692022	4	155448758	G	A	0.0801	0.0109	1.79e-13	342508	54.0023
Total cholesterol	rs111962739	2	43827697	T	C	0.0242	0.0033	2.37e-13	342508	53.7778
Total cholesterol	rs6924660	6	37029232	A	G	-0.0175	0.0024	2.46e-13	342508	53.1684
Total cholesterol	rs7124487	11	2988323	T	C	-0.0215	0.003	4.47e-13	342508	51.3611
Total cholesterol	rs836550	7	6440437	G	A	0.0175	0.0024	4.79e-13	342508	53.1684
Total cholesterol	rs41280463	4	154191226	A	G	-0.0231	0.0032	6.81e-13	342508	52.1104
Total cholesterol	rs2296296	1	183105399	G	C	0.0171	0.0024	6.85e-13	342508	50.7656
Total cholesterol	rs2297402	9	107579880	T	C	-0.0576	0.008	8.24e-13	342508	51.84
Total cholesterol	rs4689085	4	7211459	C	T	0.0186	0.0026	1.11e-12	342508	51.1775
Total cholesterol	rs56265089	16	72259360	A	G	-0.0489	0.0069	1.25e-12	342508	50.225
Total cholesterol	rs12125238	1	27368126	C	T	0.0528	0.0074	1.31e-12	342508	50.9102
Total cholesterol	rs61754230	12	72179446	T	C	0.0611	0.0086	1.61e-12	342508	50.4761
Total cholesterol	rs12471768	2	64928603	C	T	0.0183	0.0026	1.97e-12	342508	49.5399
Total cholesterol	rs49675	8	9151688	A	G	0.0279	0.004	2.6e-12	342508	48.6506
Total cholesterol	rs2537854	19	2786726	C	A	0.0183	0.0026	3.03e-12	342508	49.5399
Total cholesterol	rs138349	22	41249522	G	A	-0.0176	0.0025	3.42e-12	342508	49.5616
Total cholesterol	rs12451547	17	38181168	C	T	0.017	0.0025	4.38e-12	342508	46.24
Total cholesterol	rs1856066	13	74735830	T	C	-0.0164	0.0024	4.6e-12	342508	46.6944
Total cholesterol	rs145730801	14	94768196	C	T	0.0409	0.0059	6.03e-12	342508	48.0554
Total cholesterol	rs2911987	8	6564576	G	A	0.0176	0.0026	7.04e-12	342508	45.8225
Total cholesterol	rs2925681	5	71962364	A	G	-0.0197	0.0029	8e-12	342508	46.1463
Total cholesterol	rs4661359	1	16513153	T	C	0.0168	0.0025	8.37e-12	342508	45.1584
Total cholesterol	rs2125345	17	73782191	C	T	-0.0177	0.0026	1.63e-11	342508	46.3447
Total cholesterol	rs12897637	14	64239351	C	T	0.0217	0.0032	1.84e-11	342508	45.9854
Total cholesterol	rs1057868	7	75615006	T	C	0.0176	0.0026	2.29e-11	342508	45.8225
Total cholesterol	rs117488242	10	5261832	G	A	-0.0247	0.0037	2.62e-11	342508	44.5646
Total cholesterol	rs7821865	8	74907558	T	C	-0.017	0.0026	3.12e-11	342508	42.7515
Total cholesterol	rs146194062	3	12271911	T	C	-0.0792	0.012	3.79e-11	342508	43.56
Total cholesterol	rs114166723	1	109777764	A	G	-0.0546	0.0083	3.98e-11	342508	43.2742
Total cholesterol	rs7824461	8	9720639	G	A	-0.0194	0.0029	4.1e-11	342508	44.7515
Total cholesterol	rs12924903	16	30928970	G	A	-0.0164	0.0025	4.23e-11	342508	43.0336
Total cholesterol	rs55921103	3	69810294	T	G	0.0165	0.0025	4.34e-11	342508	43.56
Total cholesterol	rs1321940	20	12959885	G	A	0.0161	0.0024	5.06e-11	342508	45.0017
Total cholesterol	rs12665537	6	53509452	G	A	0.0166	0.0025	5.33e-11	342508	44.0896
Total cholesterol	rs10164853	2	158481992	G	A	-0.0291	0.0045	6.18e-11	342508	41.8178
Total cholesterol	rs7642692	3	50222693	C	T	-0.0248	0.0038	6.32e-11	342508	42.5928
Total cholesterol	rs201796	13	50956096	T	C	-0.016	0.0025	7.49e-11	342508	40.96
Total cholesterol	rs45537841	7	87110640	T	C	-0.0199	0.0031	9.23e-11	342508	41.2081
Total cholesterol	rs12212146	6	161125454	C	T	-0.0305	0.0047	9.57e-11	342508	42.1118
Total cholesterol	rs966541	12	29491528	G	A	-0.0172	0.0027	9.71e-11	342508	40.5816
Total cholesterol	rs74334153	19	33820815	A	C	-0.0325	0.0051	1.25e-10	342508	40.6094
Total cholesterol	rs55977330	3	170756897	G	A	0.0275	0.0043	1.57e-10	342508	40.9005
Total cholesterol	rs76900572	5	74332949	T	G	0.0541	0.0085	1.63e-10	342508	40.5095
Total cholesterol	rs1571790	9	78729176	T	A	-0.0156	0.0024	1.7e-10	342508	42.25
Total cholesterol	rs141453190	19	10453122	T	C	-0.0441	0.0069	1.74e-10	342508	40.8488
Total cholesterol	rs2179050	22	35678256	G	A	-0.0165	0.0026	1.89e-10	342508	40.2737
Total cholesterol	rs10012014	4	3534578	C	G	0.0153	0.0024	1.9e-10	342508	40.6406
Total cholesterol	rs2298624	18	47429022	T	C	0.0224	0.0035	1.93e-10	342508	40.96
Total cholesterol	rs6087990	20	31349908	C	T	0.0154	0.0024	2.19e-10	342508	41.1736
Total cholesterol	rs8014520	14	70849574	A	C	0.0168	0.0027	2.27e-10	342508	38.716
Total cholesterol	rs36101491	2	24387532	T	C	0.0165	0.0026	2.55e-10	342508	40.2737
Total cholesterol	rs1291213	20	62352626	T	C	0.0175	0.0028	2.66e-10	342508	39.0625
Total cholesterol	rs1434282	1	199010721	T	C	0.0169	0.0027	2.88e-10	342508	39.1783
Total cholesterol	rs138751626	15	57154952	T	A	0.0282	0.0045	3.13e-10	342508	39.2711
Total cholesterol	rs12917376	15	75116167	T	C	0.0154	0.0025	3.74e-10	342508	37.9456
Total cholesterol	rs12888998	14	75292662	T	G	-0.015	0.0024	3.85e-10	342508	39.0625
Total cholesterol	rs6022851	20	52536425	T	C	0.015	0.0024	4.51e-10	342508	39.0625
Total cholesterol	rs240766	6	100954036	A	G	-0.0149	0.0024	5.79e-10	342508	38.5434
Total cholesterol	rs7953717	12	125295383	C	T	0.015	0.0024	6.02e-10	342508	39.0625
Total cholesterol	rs4678192	3	122127592	G	A	0.0151	0.0024	6.28e-10	342508	39.5851
Total cholesterol	rs11265022	1	158512619	A	T	0.0173	0.0028	8.1e-10	342508	38.1747
Total cholesterol	rs272838	5	131638817	T	C	-0.0197	0.0032	1e-09	342508	37.8994
Total cholesterol	rs10810657	9	16884586	A	T	-0.0152	0.0025	1.02e-09	342508	36.9664
Total cholesterol	rs13106878	4	120146383	A	T	-0.0219	0.0036	1.38e-09	342508	37.0069
Total cholesterol	rs9465733	6	20409775	C	A	0.0152	0.0025	1.57e-09	342508	36.9664
Total cholesterol	rs10229853	7	155022821	G	A	0.0272	0.0045	1.58e-09	342508	36.5353
Total cholesterol	rs2655008	3	136123775	T	A	0.0164	0.0027	1.79e-09	342508	36.8944
Total cholesterol	rs4148258	4	69534943	A	T	-0.0161	0.0027	1.98e-09	342508	35.5569
Total cholesterol	rs6050464	20	25209299	A	C	0.0141	0.0024	2.77e-09	342508	34.5156
Total cholesterol	rs9604570	13	114631940	G	A	-0.0182	0.0031	3.06e-09	342508	34.4683
Total cholesterol	rs10953260	7	98033492	C	T	0.0181	0.0031	3.33e-09	342508	34.0905
Total cholesterol	rs10477319	5	139603874	A	G	-0.0172	0.0029	3.66e-09	342508	35.1772
Total cholesterol	rs78829887	10	52156286	A	G	0.036	0.0061	3.84e-09	342508	34.8293
Total cholesterol	rs10910522	1	235011725	A	G	-0.0142	0.0024	4.28e-09	342508	35.0069
Total cholesterol	rs12243341	10	114680154	G	A	0.0164	0.0028	4.61e-09	342508	34.3061
Total cholesterol	rs13233422	7	100706883	T	C	-0.0168	0.0029	4.97e-09	342508	33.56
Total cholesterol	rs2354351	10	88552723	G	C	-0.0158	0.0027	5.84e-09	342508	34.2442
Total cholesterol	rs72911377	17	76381463	A	G	-0.0196	0.0034	5.96e-09	342508	33.2318
Total cholesterol	rs79120103	18	19640350	G	A	-0.0407	0.007	6.24e-09	342508	33.8059
Total cholesterol	rs2494747	14	105258437	T	G	-0.0142	0.0025	6.36e-09	342508	32.2624
Total cholesterol	rs7969023	12	26803949	C	T	0.0141	0.0024	7.75e-09	342508	34.5156
Total cholesterol	rs150820726	19	45227155	T	A	0.0706	0.0123	1e-08	342508	32.9457
Total cholesterol	rs7551957	1	161470042	C	T	-0.0137	0.0024	1.08e-08	342508	32.5851
Total cholesterol	rs12202330	6	139340945	T	A	0.0139	0.0024	1.14e-08	342508	33.5434
Total cholesterol	rs10184004	2	165508389	T	C	-0.0138	0.0024	1.17e-08	342508	33.0625
Total cholesterol	rs117687565	18	47147524	T	C	0.0645	0.0113	1.25e-08	342508	32.5809
Total cholesterol	rs13263353	8	87244582	A	G	-0.0158	0.0028	1.36e-08	342508	31.8418
Total cholesterol	rs77460319	15	58223722	T	C	0.048	0.0085	1.37e-08	342508	31.8893
Total cholesterol	rs2448607	15	83529738	A	C	0.0148	0.0026	1.61e-08	342508	32.4024
Total cholesterol	rs13301187	9	78068052	A	C	0.0175	0.0031	1.73e-08	342508	31.8678
Total cholesterol	rs2364542	19	17457552	A	G	0.0153	0.0027	1.87e-08	342508	32.1111
Total cholesterol	rs67074366	21	33105464	G	A	0.0317	0.0056	1.89e-08	342508	32.0437
Total cholesterol	rs11673631	19	45225423	C	G	0.0338	0.006	2.15e-08	342508	31.7344
Total cholesterol	rs7275804	21	37553209	C	T	-0.0142	0.0025	2.44e-08	342508	32.2624
Total cholesterol	rs2002574	4	8224276	C	T	-0.015	0.0027	2.46e-08	342508	30.8642
Total cholesterol	rs8030799	15	91109374	C	G	-0.0183	0.0033	2.82e-08	342508	30.7521
Total cholesterol	rs28808123	12	622058	G	T	0.0138	0.0025	2.92e-08	342508	30.4704
Total cholesterol	rs140194134	16	88563924	T	G	0.0299	0.0054	2.96e-08	342508	30.6588
Total cholesterol	rs41279720	1	109816189	T	C	0.0407	0.0074	3.17e-08	342508	30.25
Total cholesterol	rs17462630	2	219286541	C	G	-0.014	0.0025	3.17e-08	342508	31.36
Total cholesterol	rs10899511	11	78170923	A	T	-0.0173	0.0031	3.22e-08	342508	31.1436
Total cholesterol	rs62219001	21	16582880	T	G	-0.0481	0.0087	3.45e-08	342508	30.5669
Total cholesterol	rs72663045	4	74177397	G	T	0.0471	0.0085	3.5e-08	342508	30.7046
Total cholesterol	rs6062344	20	62696024	T	C	-0.0131	0.0024	3.55e-08	342508	29.7934
Total cholesterol	rs11689291	2	88541064	T	C	-0.0187	0.0034	3.82e-08	342508	30.25
Total cholesterol	rs6777255	3	142157992	T	C	-0.0132	0.0024	3.86e-08	342508	30.25
Total cholesterol	rs4813285	20	17777201	G	A	-0.0223	0.0041	4.01e-08	342508	29.583
Total cholesterol	rs141365059	1	28310645	G	T	-0.0246	0.0045	4.05e-08	342508	29.8844
Total cholesterol	rs12484740	22	30606927	G	A	0.0416	0.0076	4.12e-08	342508	29.9612
Total cholesterol	rs111542464	15	78797546	G	C	-0.0194	0.0035	4.18e-08	342508	30.7233
Total cholesterol	rs2654817	3	147066186	G	A	-0.0151	0.0028	4.42e-08	342508	29.0829
Total cholesterol	rs60461814	20	62887012	T	C	0.0171	0.0031	4.75e-08	342508	30.4277
Total cholesterol	rs1569750	20	47603241	G	A	0.014	0.0026	4.81e-08	342508	28.9941

## Sheet: S table 2
Supplementary Table 2. Instrumental variables used in MR analysis of the association between low density lipoprotein cholesterol, apolipoprotein B and total cholesterol with migraine (International Headache Genetics Consortium).
Exposure	SNP	Chromosome	Position	Exposure						Outcome
				Effect_allele	Other_allele	Beta	SE	Pvalue	Samplesize	Effect_allele	Other_allele	Beta	SE	Pvalue
Low density lipoprotein cholesterol	rs10021804	4	110942596	G	A	-0.011471	0.00197637	6.49995e-09	431167	G	A	-0.013507	0.007868	0.086052
Low density lipoprotein cholesterol	rs10025454	4	39486969	A	T	-0.0121934	0.00204198	2.39999e-09	431167	A	T	0.011097	0.008118	0.1716
Low density lipoprotein cholesterol	rs10076475	5	156422231	A	G	0.01221	0.00193344	2.69998e-10	431167	G	A	0.002806	0.007716	0.7161
Low density lipoprotein cholesterol	rs10127939	1	161518333	T	A	0.0279018	0.00371514	5.90065e-14	431167	C	A	-0.004904	0.03683	0.894053
Low density lipoprotein cholesterol	rs10145740	14	74234294	T	C	-0.0183362	0.00224034	2.70023e-16	431167	T	C	0.007507	0.00904	0.406301
Low density lipoprotein cholesterol	rs1016102	8	87562786	C	T	0.0132695	0.00228578	6.4e-09	431167	T	C	-0.000962	0.009167	0.916436
Low density lipoprotein cholesterol	rs10184004	2	165508389	T	C	-0.0183546	0.00192292	1.39991e-21	431167	T	C	0.003908	0.007707	0.612162
Low density lipoprotein cholesterol	rs10272002	7	1047615	G	A	-0.0210319	0.00234079	2.60016e-19	431167	G	A	0.017453	0.009185	0.057422
Low density lipoprotein cholesterol	rs10410835	19	45358353	C	T	0.0669327	0.00187811	1e-200	431167	T	C	-0.008722	0.008149	0.284442
Low density lipoprotein cholesterol	rs10438978	18	47158186	C	T	0.0248331	0.0025037	3.50026e-23	431167	T	C	-0.010586	0.009804	0.280261
Low density lipoprotein cholesterol	rs10445374	17	45662383	C	T	-0.0359766	0.00191809	1.69981e-78	431167	T	C	-0.010024	0.008637	0.245775
Low density lipoprotein cholesterol	rs1044573	20	25206654	G	A	0.0139532	0.00191791	3.50026e-13	431167	G	A	-0.019747	0.00756	0.009019
Low density lipoprotein cholesterol	rs10448340	9	139320069	G	T	-0.0166194	0.00205322	5.79963e-16	431167	G	T	-0.014064	0.008348	0.09204
Low density lipoprotein cholesterol	rs10455872	6	161010118	G	A	0.135534	0.00353711	1e-200	431167	G	A	-0.003103	0.01631	0.849077
Low density lipoprotein cholesterol	rs10500834	11	18638712	T	A	0.0241684	0.00217547	1.10002e-28	431167	A	T	0.003577	0.008494	0.673655
Low density lipoprotein cholesterol	rs1056806	1	110233147	T	C	0.0255733	0.00410647	4.70002e-10	431167	T	C	-0.025296	0.042722	0.553794
Low density lipoprotein cholesterol	rs10782922	1	92974595	A	G	0.0217596	0.00233435	1.10002e-20	431167	G	A	0.000539	0.009289	0.953718
Low density lipoprotein cholesterol	rs10794579	10	124686656	C	T	0.0201777	0.00193933	2.39994e-25	431167	T	C	0.002052	0.007699	0.789869
Low density lipoprotein cholesterol	rs10795464	10	17255095	A	G	0.0144189	0.00197467	2.80027e-13	431167	A	G	0.015138	0.007971	0.057552
Low density lipoprotein cholesterol	rs10808709	8	61494991	C	G	0.0142412	0.00198143	6.59933e-13	431167	C	G	-0.012385	0.007867	0.115437
Low density lipoprotein cholesterol	rs10810657	9	16884586	A	T	-0.0182458	0.00198896	4.60045e-20	431167	T	A	0.004395	0.007806	0.57342
Low density lipoprotein cholesterol	rs1081105	19	45412955	C	A	0.221489	0.00565339	1e-200	431167	C	A	-0.003627	0.025003	0.884656
Low density lipoprotein cholesterol	rs10817718	9	117925945	A	G	-0.0123176	0.00210538	4.90004e-09	431167	A	G	-0.020071	0.008357	0.016344
Low density lipoprotein cholesterol	rs10843391	12	29508642	G	A	-0.0117868	0.00212478	2.90001e-08	431167	G	A	0.003413	0.008367	0.683308
Low density lipoprotein cholesterol	rs10869598	9	78214452	C	T	0.016609	0.00209097	1.99986e-15	431167	T	C	-0.001213	0.008356	0.884582
Low density lipoprotein cholesterol	rs10872003	6	106378449	A	T	-0.0121637	0.00192254	2.5e-10	431167	A	T	-0.008785	0.007877	0.264676
Low density lipoprotein cholesterol	rs10877955	12	40421117	A	G	0.028411	0.00393318	5.10035e-13	431167	A	G	0.001021	0.016144	0.949536
Low density lipoprotein cholesterol	rs10910476	1	234734956	T	C	0.0156095	0.0019078	2.80027e-16	431167	C	T	0.002323	0.007862	0.767659
Low density lipoprotein cholesterol	rs10910522	1	235011725	A	G	-0.0117792	0.00191916	8.40001e-10	431167	A	G	0.013042	0.007869	0.097452
Low density lipoprotein cholesterol	rs10930590	2	174253799	A	G	0.0111478	0.00201374	3.09999e-08	431167	A	G	-0.004397	0.00861	0.609633
Low density lipoprotein cholesterol	rs10953260	7	98033492	C	T	0.0228986	0.00248097	2.70023e-20	431167	T	C	-0.013985	0.009959	0.160227
Low density lipoprotein cholesterol	rs10953298	7	100216773	T	C	-0.0229706	0.00226348	3.40017e-24	431167	T	C	0.005836	0.008915	0.512712
Low density lipoprotein cholesterol	rs11057397	12	124419728	T	C	-0.0186053	0.00202681	4.30031e-20	431167	T	C	0.010426	0.008029	0.194102
Low density lipoprotein cholesterol	rs11085721	19	10317976	C	G	-0.016179	0.0025225	1.40001e-10	431167	C	G	0.029441	0.010591	0.005452
Low density lipoprotein cholesterol	rs111232683	1	107566149	C	G	0.014268	0.00199167	7.8001e-13	431167	C	G	0.003047	0.00822	0.710896
Low density lipoprotein cholesterol	rs111278137	19	45215081	A	G	-0.112997	0.00659977	1e-65	431167	A	G	-0.005552	0.033443	0.86813
Low density lipoprotein cholesterol	rs111371088	20	39128165	C	T	-0.0353733	0.00569135	5.1e-10	431167	C	T	0.003574	0.029054	0.902077
Low density lipoprotein cholesterol	rs11159071	14	74682373	T	C	-0.0107128	0.00193087	2.90001e-08	431167	C	T	-0.01172	0.007659	0.125928
Low density lipoprotein cholesterol	rs111928762	1	55694188	G	A	0.0716397	0.00486008	3.50026e-49	431167	G	A	0.016131	0.018808	0.391069
Low density lipoprotein cholesterol	rs111990272	11	122547206	A	G	0.0140366	0.00221541	2.39999e-10	431167	A	G	0.00039	0.008615	0.963924
Low density lipoprotein cholesterol	rs112201728	6	160551486	T	C	0.0671186	0.00375323	1.59993e-71	431167	T	C	-0.01864	0.014901	0.210934
Low density lipoprotein cholesterol	rs112244600	21	33086058	T	C	0.0301644	0.00447971	1.69981e-11	431167	T	C	0.013229	0.017059	0.438079
Low density lipoprotein cholesterol	rs11226108	11	103870755	C	G	-0.0194011	0.00243145	1.50003e-15	431167	C	G	-0.003606	0.009666	0.709155
Low density lipoprotein cholesterol	rs11231711	11	63929215	A	G	0.0262637	0.00411844	1.79999e-10	431167	A	G	0.007374	0.015858	0.641945
Low density lipoprotein cholesterol	rs11237488	11	78128775	T	C	-0.0167239	0.00288663	6.90001e-09	431167	T	C	0.021865	0.011537	0.058064
Low density lipoprotein cholesterol	rs112679104	13	74706951	T	C	-0.0475502	0.00768498	6.1e-10	431167	T	C	-0.012899	0.036339	0.722619
Low density lipoprotein cholesterol	rs112693563	1	45237714	C	T	0.0152164	0.00234105	8.00018e-11	431167	C	T	-0.010887	0.009269	0.240162
Low density lipoprotein cholesterol	rs112811239	5	156689921	C	T	-0.0135468	0.00233135	6.19998e-09	431167	C	T	0.013515	0.009342	0.147962
Low density lipoprotein cholesterol	rs1133790	7	99632982	C	T	-0.0114272	0.00207336	3.59998e-08	431167	C	T	0.01366	0.00819	0.095325
Low density lipoprotein cholesterol	rs1134027	8	145051414	A	G	0.0243881	0.00199538	2.39994e-34	431167	A	G	0.007567	0.008929	0.396771
Low density lipoprotein cholesterol	rs1141362	13	31003618	A	G	0.011674	0.00196406	2.80001e-09	431167	G	A	0.015844	0.007726	0.040303
Low density lipoprotein cholesterol	rs114165349	1	27021913	C	G	0.0914981	0.00630213	9.20026e-48	431167	C	G	0.028917	0.02342	0.216918
Low density lipoprotein cholesterol	rs114756490	4	155476627	A	G	0.0637655	0.00868399	2.09991e-13	431167	A	G	-0.007315	0.038099	0.847728
Low density lipoprotein cholesterol	rs114783000	4	126402260	G	A	-0.0255399	0.00461203	3.09999e-08	431167	G	A	-0.018475	0.018321	0.313236
Low density lipoprotein cholesterol	rs115383270	1	161531340	A	G	0.0274859	0.00365226	5.19996e-14	431167	A	G	0.019488	0.018207	0.284451
Low density lipoprotein cholesterol	rs11568318	2	234665498	A	C	0.0336663	0.00379062	6.59933e-19	431167	A	C	0.010239	0.015751	0.515693
Low density lipoprotein cholesterol	rs11591147	1	55505647	T	G	-0.457849	0.0071963	1e-200	431167	T	G	0.013851	0.033416	0.678523
Low density lipoprotein cholesterol	rs11601507	11	5701074	A	C	0.0493409	0.00371368	2.80027e-40	431167	C	A	0.000646	0.018581	0.972241
Low density lipoprotein cholesterol	rs11621792	14	24871926	T	C	0.0267004	0.00194171	5.00035e-43	431167	T	C	-0.016698	0.007894	0.034418
Low density lipoprotein cholesterol	rs11641811	16	71635836	A	C	0.0293316	0.00191805	8.60003e-53	431167	C	A	-0.003982	0.007695	0.604846
Low density lipoprotein cholesterol	rs11646091	16	70825649	C	T	-0.0342311	0.00479134	8.99912e-13	431167	C	T	0.028874	0.020314	0.155186
Low density lipoprotein cholesterol	rs11652501	17	80524546	C	G	-0.0115693	0.00199198	6.29999e-09	431167	G	C	0.012796	0.008612	0.137314
Low density lipoprotein cholesterol	rs1169288	12	121416650	C	A	0.0383025	0.00207161	2.49977e-76	431167	C	A	-0.004724	0.008252	0.567015
Low density lipoprotein cholesterol	rs117733303	6	160922870	G	A	0.155275	0.00707981	1.30017e-106	431167	G	A	-0.014036	0.028903	0.627242
Low density lipoprotein cholesterol	rs11789603	9	107647019	T	C	0.0309585	0.00308951	1.20005e-23	431167	T	C	0.008405	0.012686	0.507634
Low density lipoprotein cholesterol	rs11846704	14	35186694	T	C	-0.0128621	0.00217476	3.29997e-09	431167	T	C	-0.009251	0.008659	0.285361
Low density lipoprotein cholesterol	rs11895352	2	20367135	T	C	-0.0229815	0.00189418	7.10068e-34	431167	T	C	0.005396	0.007594	0.477346
Low density lipoprotein cholesterol	rs11983987	7	75657850	G	A	0.0217127	0.00256894	2.90001e-17	431167	G	A	-0.003708	0.009811	0.70553
Low density lipoprotein cholesterol	rs11997161	8	141738587	C	T	0.0106387	0.00191608	2.80001e-08	431167	T	C	-0.017181	0.007728	0.026223
Low density lipoprotein cholesterol	rs12027388	1	26812192	G	C	-0.017145	0.00232306	1.59993e-13	431167	G	C	0.00556	0.009303	0.550061
Low density lipoprotein cholesterol	rs12054451	3	122064369	G	T	0.0191916	0.00219453	2.19989e-18	431167	G	T	0.009831	0.008941	0.271473
Low density lipoprotein cholesterol	rs12111718	7	26180146	C	G	-0.0122463	0.0019271	2.1e-10	431167	G	C	0.002632	0.007639	0.730488
Low density lipoprotein cholesterol	rs12149373	16	55867013	C	T	-0.0162197	0.00280312	7.19996e-09	431167	C	T	0.014171	0.01673	0.396964
Low density lipoprotein cholesterol	rs12179053	6	160711566	T	C	-0.0263752	0.00219871	3.69999e-33	431167	T	C	0.004329	0.008777	0.621886
Low density lipoprotein cholesterol	rs12202204	6	126686407	G	A	0.0139897	0.00205564	1e-11	431167	G	A	0.014159	0.008318	0.088719
Low density lipoprotein cholesterol	rs12212146	6	161125454	C	T	-0.0237755	0.00373812	2e-10	431167	C	T	-0.032646	0.016024	0.041645
Low density lipoprotein cholesterol	rs12271333	11	5690691	C	A	0.01835	0.00276569	3.19963e-11	431167	C	A	0.011976	0.011216	0.28562
Low density lipoprotein cholesterol	rs1229984	4	100239319	C	T	0.0807339	0.00604443	1.10002e-40	431167	T	C	0.035252	0.026451	0.1826
Low density lipoprotein cholesterol	rs12320328	12	25408464	G	A	-0.022934	0.00345496	3.19963e-11	431167	G	A	-0.009588	0.014261	0.501397
Low density lipoprotein cholesterol	rs12445804	16	11706100	A	G	0.0363752	0.00367779	4.60045e-23	431167	A	G	0.00381	0.014901	0.798168
Low density lipoprotein cholesterol	rs12453219	17	76392756	G	C	-0.0191522	0.00271222	1.59993e-12	431167	G	C	0.005091	0.010849	0.638886
Low density lipoprotein cholesterol	rs12469822	2	113830563	A	G	-0.0112645	0.00193914	6.29999e-09	431167	G	A	0.006381	0.007742	0.409829
Low density lipoprotein cholesterol	rs12471768	2	64928603	C	T	0.014803	0.00207156	8.9002e-13	431167	T	C	0.002499	0.008504	0.768878
Low density lipoprotein cholesterol	rs1250259	2	216300482	A	T	0.0157213	0.00214831	2.49977e-13	431167	T	A	-0.015929	0.008718	0.067703
Low density lipoprotein cholesterol	rs1251363	10	32328526	C	G	0.0119964	0.00191348	3.59998e-10	431167	G	C	-0.01112	0.007587	0.142743
Low density lipoprotein cholesterol	rs1260326	2	27730940	C	T	-0.0529385	0.00193189	2.60016e-165	431167	T	C	0.012289	0.007809	0.115563
Low density lipoprotein cholesterol	rs12614487	2	158434569	T	C	-0.0276135	0.00357121	1.10002e-14	431167	T	C	-0.017282	0.014695	0.239546
Low density lipoprotein cholesterol	rs12638256	3	142655290	G	A	-0.0155767	0.00192518	5.90065e-16	431167	A	G	-0.005002	0.007719	0.516959
Low density lipoprotein cholesterol	rs12655342	5	96229542	G	T	-0.0163171	0.00274509	2.80001e-09	431167	G	T	0.004016	0.010994	0.7149
Low density lipoprotein cholesterol	rs12665537	6	53509452	G	A	0.0181891	0.00203422	3.80014e-19	431167	G	A	0.001826	0.008128	0.82224
Low density lipoprotein cholesterol	rs12684235	9	94189602	A	G	-0.0217118	0.00396064	4.20001e-08	431167	A	G	-0.014204	0.01598	0.374083
Low density lipoprotein cholesterol	rs12740374	1	109817590	T	G	-0.162741	0.00227119	1e-200	431167	T	G	-0.008801	0.009171	0.337221
Low density lipoprotein cholesterol	rs12891477	14	104332759	T	C	0.0139634	0.00200214	3.10027e-12	431167	T	C	-0.006714	0.008036	0.40347
Low density lipoprotein cholesterol	rs12916	5	74656539	C	T	0.0811025	0.00195048	1e-200	431167	C	T	0.04056	0.007686	1.34e-07
Low density lipoprotein cholesterol	rs12977362	19	11306078	T	C	0.0213492	0.00189345	1.69981e-29	431167	T	C	0.000871	0.00785	0.911628
Low density lipoprotein cholesterol	rs12985907	19	41343544	A	G	-0.0158515	0.00220062	5.90065e-13	431167	A	G	-0.005128	0.010583	0.628053
Low density lipoprotein cholesterol	rs12986248	19	47252875	G	A	-0.0138055	0.0018929	2.99985e-13	431167	A	G	-0.001278	0.007975	0.872673
Low density lipoprotein cholesterol	rs13076933	3	12327431	G	T	-0.0322061	0.0021932	8.10028e-49	431167	G	T	0.001399	0.008771	0.873232
Low density lipoprotein cholesterol	rs13107325	4	103188709	T	C	-0.0323431	0.00364345	6.90081e-19	431167	T	C	0.003568	0.016374	0.827479
Low density lipoprotein cholesterol	rs13108218	4	3443931	G	A	-0.0275204	0.00198645	1.20005e-43	431167	A	G	0.012846	0.008021	0.109262
Low density lipoprotein cholesterol	rs13255048	8	18276640	A	G	0.0332894	0.00276766	2.49977e-33	431167	A	G	-0.022004	0.010836	0.042308
Low density lipoprotein cholesterol	rs13359927	5	141910866	A	T	0.0199155	0.00301355	3.90032e-11	431167	A	T	-0.012746	0.011785	0.279426
Low density lipoprotein cholesterol	rs1336455	10	97838474	A	G	-0.0116911	0.00199733	4.79999e-09	431167	A	G	-0.008368	0.007909	0.290023
Low density lipoprotein cholesterol	rs1362965	12	51321994	T	C	0.0134411	0.00198053	1.10002e-11	431167	C	T	0.000505	0.008212	0.950979
Low density lipoprotein cholesterol	rs1375131	2	135954797	C	T	0.0182348	0.00218398	6.90081e-17	431167	C	T	0.000711	0.008948	0.936645
Low density lipoprotein cholesterol	rs13796	1	154245917	C	T	0.0163122	0.00275844	3.29997e-09	431167	C	T	0.026649	0.011488	0.020375
Low density lipoprotein cholesterol	rs138352	22	41268925	G	T	-0.0163988	0.00203396	7.50067e-16	431167	T	G	-0.017375	0.008046	0.030832
Low density lipoprotein cholesterol	rs141469619	11	116714293	G	A	0.107803	0.0101854	3.50026e-26	431167	G	A	0.061443	0.05529	0.266429
Low density lipoprotein cholesterol	rs141783576	6	127439897	C	G	0.0312637	0.00375077	7.70016e-17	431167	C	G	-0.031623	0.021765	0.146232
Low density lipoprotein cholesterol	rs1434282	1	199010721	T	C	0.0128446	0.00212002	1.40001e-09	431167	C	T	0.008141	0.008478	0.336929
Low density lipoprotein cholesterol	rs143455776	5	52112850	C	T	-0.0552804	0.00536521	6.79986e-25	431167	C	T	0.020558	0.022515	0.361205
Low density lipoprotein cholesterol	rs146433259	5	34713792	T	C	-0.0577472	0.00952965	1.40001e-09	431167	T	C	0.040812	0.068519	0.551438
Low density lipoprotein cholesterol	rs147510296	7	44895359	A	G	0.0379851	0.00655185	6.69993e-09	431167	A	G	-0.028056	0.040441	0.487851
Low density lipoprotein cholesterol	rs147539187	6	11839042	G	C	-0.0311891	0.00366627	1.80011e-17	431167	G	C	0.019099	0.015461	0.216691
Low density lipoprotein cholesterol	rs14842	22	46639457	T	A	0.0197196	0.00307642	1.5e-10	431167	T	A	0.006752	0.012659	0.593795
Low density lipoprotein cholesterol	rs1489501	11	26082951	C	G	-0.0173911	0.00294144	3.40001e-09	431167	G	C	0.018461	0.011935	0.121902
Low density lipoprotein cholesterol	rs1497406	1	16505320	G	A	0.0192839	0.00190754	5.00035e-24	431167	A	G	-0.01122	0.007729	0.146584
Low density lipoprotein cholesterol	rs150474434	2	118845121	A	G	-0.0433941	0.00315131	3.90032e-43	431167	A	G	0.002836	0.013312	0.831286
Low density lipoprotein cholesterol	rs150783681	4	74256021	C	G	0.0451238	0.00674523	2.19989e-11	431167	C	G	0.011986	0.028377	0.67276
Low density lipoprotein cholesterol	rs151009137	16	72526714	A	G	-0.0555215	0.00986246	1.79999e-08	431167	G	A	-0.036141	0.075762	0.633361
Low density lipoprotein cholesterol	rs15285	8	19824667	T	C	-0.0284133	0.00211509	3.80014e-41	431167	T	C	-0.013672	0.008495	0.107523
Low density lipoprotein cholesterol	rs1532085	15	58683366	G	A	-0.0264105	0.00197206	6.70039e-41	431167	A	G	0.004565	0.007774	0.557093
Low density lipoprotein cholesterol	rs1544155	6	116346394	A	C	-0.0208176	0.001932	4.49987e-27	431167	A	C	0.002406	0.007733	0.755717
Low density lipoprotein cholesterol	rs1571790	9	78729176	T	A	-0.0174563	0.00197637	1e-18	431167	A	T	-0.002858	0.00785	0.715802
Low density lipoprotein cholesterol	rs165722	22	19949013	T	C	0.0114996	0.00193704	2.90001e-09	431167	C	T	0.015245	0.007625	0.045585
Low density lipoprotein cholesterol	rs16988410	22	30617585	C	T	0.0265452	0.0045791	6.69993e-09	431167	C	T	0.003128	0.017377	0.857111
Low density lipoprotein cholesterol	rs17031776	2	44181351	T	C	0.0151406	0.00221634	8.4004e-12	431167	T	C	0.009237	0.008896	0.299119
Low density lipoprotein cholesterol	rs17036085	1	109834039	G	A	-0.0774542	0.00862011	2.60016e-19	431167	G	A	0.010533	0.036486	0.772817
Low density lipoprotein cholesterol	rs17050272	2	121306440	A	G	-0.0260593	0.00192093	6.4003e-42	431167	A	G	-0.002793	0.007851	0.722048
Low density lipoprotein cholesterol	rs17137472	7	17296072	T	C	0.0110657	0.00191756	7.90005e-09	431167	C	T	0.000455	0.007578	0.952085
Low density lipoprotein cholesterol	rs174564	11	61588305	G	A	-0.0407562	0.00200581	8.69961e-92	431167	G	A	-0.009584	0.007974	0.22939
Low density lipoprotein cholesterol	rs17476364	10	71094504	C	T	-0.033023	0.00308568	1e-26	431167	C	T	-0.008341	0.013009	0.521436
Low density lipoprotein cholesterol	rs17580	14	94847262	A	T	0.0514106	0.00450828	4.00037e-30	431167	A	T	0.040921	0.01929	0.033913
Low density lipoprotein cholesterol	rs17712208	1	214150445	A	T	0.0296226	0.00511677	7.10003e-09	431167	A	T	-0.03692	0.031604	0.242713
Low density lipoprotein cholesterol	rs17875609	19	45820144	T	C	-0.0629727	0.00624071	6.09958e-24	431167	T	C	0.078971	0.030388	0.009374
Low density lipoprotein cholesterol	rs1800562	6	26093141	A	G	-0.0645775	0.00358339	1.29987e-72	431167	A	G	0.020852	0.014778	0.158213
Low density lipoprotein cholesterol	rs1800961	20	43042364	T	C	-0.0755416	0.0055309	1.80011e-42	431167	T	C	0.024794	0.020361	0.223312
Low density lipoprotein cholesterol	rs1801689	17	64210580	C	A	0.0832757	0.00557678	1.99986e-50	431167	C	A	0.038019	0.034946	0.2766
Low density lipoprotein cholesterol	rs1883711	20	39179822	C	G	0.156174	0.0056001	3.80189e-171	431167	C	G	0.038692	0.023896	0.105412
Low density lipoprotein cholesterol	rs189498338	1	109543099	A	T	-0.0214633	0.00389357	3.50002e-08	431167	A	T	0.012272	0.01652	0.457595
Low density lipoprotein cholesterol	rs1896995	10	65365385	T	C	0.0127252	0.00192851	4.19952e-11	431167	T	C	0.019997	0.0077	0.00942
Low density lipoprotein cholesterol	rs1963676	21	40709960	T	C	0.0189758	0.00194707	1.9002e-22	431167	C	T	0.023826	0.007772	0.002182
Low density lipoprotein cholesterol	rs203273	4	40418670	T	C	0.0139005	0.00201444	5.19996e-12	431167	C	T	-0.000743	0.007959	0.925586
Low density lipoprotein cholesterol	rs2066714	9	107586753	C	T	0.0292953	0.00285967	1.29987e-24	431167	C	T	-0.008709	0.012214	0.475864
Low density lipoprotein cholesterol	rs2068888	10	94839642	A	G	-0.0275689	0.00192443	1.50003e-46	431167	A	G	0.001223	0.007616	0.872447
Low density lipoprotein cholesterol	rs2073547	7	44582331	G	A	0.0488167	0.00245287	3.90032e-88	431167	A	G	0.011934	0.012352	0.33395
Low density lipoprotein cholesterol	rs2081048	19	33753166	C	T	-0.0111302	0.00196305	1.40001e-08	431167	C	T	0.00211	0.008187	0.796569
Low density lipoprotein cholesterol	rs2082511	3	12925190	G	T	-0.011993	0.0021085	1.29999e-08	431167	T	G	-0.006064	0.008287	0.464326
Low density lipoprotein cholesterol	rs2122982	12	57781893	A	G	-0.0230697	0.00224176	7.70016e-25	431167	A	G	0.002243	0.008719	0.797032
Low density lipoprotein cholesterol	rs213499	1	54866285	C	A	-0.0112731	0.00189239	2.59998e-09	431167	C	A	0.008706	0.007615	0.252899
Low density lipoprotein cholesterol	rs216140	5	149443298	T	C	0.0124318	0.00214428	6.69993e-09	431167	C	T	-0.016568	0.008707	0.057079
Low density lipoprotein cholesterol	rs2193006	12	9236590	G	T	0.0123221	0.00191411	1.2e-10	431167	G	T	-0.003151	0.007577	0.67757
Low density lipoprotein cholesterol	rs2220729	12	89929953	A	G	0.0128201	0.00201258	1.89998e-10	431167	A	G	-0.012513	0.008001	0.11782
Low density lipoprotein cholesterol	rs2238162	13	32959199	T	C	-0.0251239	0.00192262	5.00035e-39	431167	C	T	-0.003258	0.00757	0.666991
Low density lipoprotein cholesterol	rs224424	20	34147998	G	A	-0.0260843	0.00235348	1.50003e-28	431167	G	A	0.004586	0.009313	0.622422
Low density lipoprotein cholesterol	rs2250802	10	113921354	A	G	-0.0252871	0.00214648	4.90004e-32	431167	G	A	0.007754	0.008473	0.360079
Low density lipoprotein cholesterol	rs2347699	7	134390964	A	T	-0.0121069	0.00217157	2.5e-08	431167	A	T	-0.003762	0.008878	0.671801
Low density lipoprotein cholesterol	rs2382818	2	219155907	T	A	0.0115756	0.00192906	2e-09	431167	T	A	0.000376	0.007822	0.961689
Low density lipoprotein cholesterol	rs2384008	2	24373150	G	A	0.0140236	0.0019676	1e-12	431167	G	A	0.004549	0.007936	0.566568
Low density lipoprotein cholesterol	rs2395617	6	35285720	C	A	-0.0177128	0.0029086	1.09999e-09	431167	A	C	0.018037	0.012361	0.144516
Low density lipoprotein cholesterol	rs2413338	22	35663523	T	C	-0.0123633	0.00200533	7.00003e-10	431167	C	T	0.003207	0.007872	0.683742
Low density lipoprotein cholesterol	rs2439222	3	98613773	T	C	-0.013561	0.00197958	7.39946e-12	431167	T	C	-0.013392	0.007791	0.085658
Low density lipoprotein cholesterol	rs246179	16	14381175	C	G	-0.011403	0.00197781	8.10009e-09	431167	C	G	-0.002051	0.008048	0.798809
Low density lipoprotein cholesterol	rs246564	5	71809363	G	T	0.0162867	0.00247382	4.60045e-11	431167	G	T	0.002074	0.009721	0.831075
Low density lipoprotein cholesterol	rs2510344	18	21113285	C	T	-0.0116266	0.00192603	1.6e-09	431167	C	T	0.003094	0.007551	0.682068
Low density lipoprotein cholesterol	rs2519093	9	136141870	T	C	0.079807	0.00247275	1e-200	431167	T	C	0.028098	0.009593	0.003412
Low density lipoprotein cholesterol	rs2522062	5	131805416	G	A	-0.0204169	0.00244858	7.50067e-17	431167	G	A	-0.006907	0.009651	0.47418
Low density lipoprotein cholesterol	rs2577611	2	109081066	T	G	0.0184959	0.00239908	1.29987e-14	431167	T	G	-0.011049	0.009557	0.247622
Low density lipoprotein cholesterol	rs2618567	20	17844492	T	G	-0.036634	0.0020236	2.99985e-73	431167	G	T	0.013345	0.008272	0.106675
Low density lipoprotein cholesterol	rs262680	1	2167149	T	C	-0.0130691	0.00191099	8.00018e-12	431167	T	C	-0.012723	0.007713	0.099057
Low density lipoprotein cholesterol	rs267733	1	150958836	G	A	-0.0187326	0.00256622	2.90001e-13	431167	G	A	-0.002981	0.010424	0.774873
Low density lipoprotein cholesterol	rs2737245	8	116658583	T	G	-0.0328372	0.00213766	2.99985e-53	431167	T	G	-0.007579	0.008366	0.364973
Low density lipoprotein cholesterol	rs2738447	19	11227480	C	A	0.0591662	0.00188722	1e-200	431167	A	C	0.012682	0.007665	0.098022
Low density lipoprotein cholesterol	rs2740488	9	107661742	C	A	-0.0374266	0.00217187	1.50003e-66	431167	C	A	0.006566	0.008977	0.464524
Low density lipoprotein cholesterol	rs2773807	9	135993044	G	A	-0.0117053	0.00192376	1.2e-09	431167	A	G	-0.010312	0.00766	0.178252
Low density lipoprotein cholesterol	rs28406917	7	21449451	T	C	0.0152282	0.00193928	4.10015e-15	431167	T	C	0.008932	0.007721	0.247301
Low density lipoprotein cholesterol	rs28471687	8	72459582	G	A	0.020205	0.00355787	1.40001e-08	431167	G	A	0.063458	0.01449	1.21e-05
Low density lipoprotein cholesterol	rs28478252	3	136121600	C	A	0.0219291	0.00222734	7.19946e-23	431167	A	C	0.002349	0.008872	0.791212
Low density lipoprotein cholesterol	rs28601761	8	126500031	G	C	-0.0919577	0.00195753	1e-200	431167	G	C	-0.001601	0.007751	0.836385
Low density lipoprotein cholesterol	rs28615248	8	55451193	C	T	0.0300403	0.00241463	1.59993e-35	431167	C	T	-0.0105	0.00943	0.26549
Low density lipoprotein cholesterol	rs28807203	19	45173951	C	A	-0.13655	0.00430913	1e-200	431167	C	A	-0.029501	0.017488	0.09163
Low density lipoprotein cholesterol	rs2911987	8	6564576	G	A	0.0136165	0.0020516	3.19963e-11	431167	A	G	-0.007721	0.00827	0.350484
Low density lipoprotein cholesterol	rs2972146	2	227100698	T	G	0.0112509	0.00197461	1.2e-08	431167	G	T	0.003201	0.007872	0.684296
Low density lipoprotein cholesterol	rs308915	2	86859298	C	A	-0.0119831	0.00194322	7.00003e-10	431167	A	C	0.013315	0.008057	0.098401
Low density lipoprotein cholesterol	rs31226	5	53327571	C	T	-0.0109438	0.00196562	2.59998e-08	431167	T	C	-0.0004	0.007724	0.958703
Low density lipoprotein cholesterol	rs3127580	6	160710851	T	C	0.0545401	0.00263476	3.40017e-95	431167	T	C	-0.01692	0.010676	0.112991
Low density lipoprotein cholesterol	rs34023524	9	19327897	C	T	0.0350765	0.00356721	8.10028e-23	431167	C	T	0.008002	0.013858	0.563686
Low density lipoprotein cholesterol	rs34042070	16	72101525	G	C	0.0700152	0.00246375	1.1995e-177	431167	G	C	-0.011403	0.00963	0.236372
Low density lipoprotein cholesterol	rs34815285	1	155094271	C	T	0.0125348	0.00189681	3.90032e-11	431167	C	T	0.001813	0.007659	0.812876
Low density lipoprotein cholesterol	rs34914463	17	7366619	C	T	-0.0171311	0.00283229	1.5e-09	431167	C	T	-0.06063	0.012003	4.47e-07
Low density lipoprotein cholesterol	rs35081008	19	58662235	T	C	-0.0322757	0.00262353	8.80035e-35	431167	T	C	-0.007551	0.0112	0.500192
Low density lipoprotein cholesterol	rs35243054	1	25821671	T	G	-0.0292634	0.00189744	1.20005e-53	431167	T	G	-0.006122	0.009225	0.506965
Low density lipoprotein cholesterol	rs35468353	16	31056433	G	A	0.0193754	0.00197527	1e-22	431167	G	A	-0.000187	0.007929	0.981187
Low density lipoprotein cholesterol	rs35570186	20	39288654	A	G	0.0299265	0.00510483	4.60002e-09	431167	A	G	0.002649	0.028185	0.925105
Low density lipoprotein cholesterol	rs35814089	6	101433692	C	T	0.0112247	0.00191091	4.30002e-09	431167	C	T	-0.012815	0.007583	0.091028
Low density lipoprotein cholesterol	rs3732359	3	119536429	A	G	-0.0160503	0.00231512	4.10015e-12	431167	G	A	-0.00208	0.009047	0.818131
Low density lipoprotein cholesterol	rs3775228	4	87985166	T	C	0.0185041	0.00196215	4.10015e-21	431167	T	C	0.006678	0.007793	0.391487
Low density lipoprotein cholesterol	rs3780181	9	2640759	G	A	-0.0385591	0.00384155	1e-23	431167	G	A	-0.00436	0.015236	0.774764
Low density lipoprotein cholesterol	rs3820897	2	3642361	C	T	-0.0189654	0.00248214	2.19989e-14	431167	T	C	-0.016373	0.009604	0.088217
Low density lipoprotein cholesterol	rs3823376	6	29944184	T	C	0.0176467	0.00190626	2.09991e-20	431167	C	T	-0.016473	0.00952	0.083575
Low density lipoprotein cholesterol	rs3824667	10	8100125	G	A	0.0141513	0.00255074	2.90001e-08	431167	A	G	0.021603	0.010877	0.047035
Low density lipoprotein cholesterol	rs41280463	4	154191226	A	G	-0.0196581	0.00257945	2.49977e-14	431167	A	G	0.013758	0.010076	0.172113
Low density lipoprotein cholesterol	rs4148810	7	87102251	T	C	-0.0209187	0.00248633	4.00037e-17	431167	T	C	-0.0172	0.009906	0.082509
Low density lipoprotein cholesterol	rs41785	7	116486020	A	C	-0.0111724	0.00194196	8.79995e-09	431167	A	C	-0.012077	0.007704	0.116946
Low density lipoprotein cholesterol	rs4299376	2	44072576	T	G	-0.0779529	0.00202069	1e-200	431167	G	T	-0.019107	0.008355	0.022221
Low density lipoprotein cholesterol	rs4307732	11	126244955	A	G	0.0573325	0.00311171	8.30042e-76	431167	A	G	0.010369	0.012079	0.390682
Low density lipoprotein cholesterol	rs4374942	7	155026807	C	T	0.0259845	0.00364859	1.10002e-12	431167	C	T	-0.000773	0.014138	0.956385
Low density lipoprotein cholesterol	rs4607926	1	171088413	G	A	-0.0125245	0.002292	4.60002e-08	431167	G	A	0.016554	0.009119	0.069498
Low density lipoprotein cholesterol	rs4616688	3	160042459	T	G	-0.013898	0.00192044	4.60045e-13	431167	G	T	-0.003825	0.008154	0.639066
Low density lipoprotein cholesterol	rs463599	6	160545394	T	G	0.0531173	0.0027429	1.50003e-83	431167	T	G	0.018268	0.011058	0.098524
Low density lipoprotein cholesterol	rs4689088	4	7222253	A	G	0.0146061	0.001972	1.29987e-13	431167	G	A	0.005663	0.00787	0.47176
Low density lipoprotein cholesterol	rs472495	1	55521313	T	G	0.0546333	0.00197866	8.09096e-168	431167	G	T	0.012379	0.008112	0.126979
Low density lipoprotein cholesterol	rs4751996	10	118397894	G	A	0.0164643	0.00191883	9.49948e-18	431167	A	G	0.018703	0.007663	0.014674
Low density lipoprotein cholesterol	rs4782568	16	83980529	G	C	-0.0198789	0.00193684	1e-24	431167	G	C	0.005475	0.007961	0.491638
Low density lipoprotein cholesterol	rs4841146	8	9290345	A	C	0.017184	0.00235883	3.19963e-13	431167	A	C	-0.003728	0.009285	0.688047
Low density lipoprotein cholesterol	rs4860987	4	69491284	T	A	0.0339193	0.00230742	6.4003e-49	431167	T	A	-0.016903	0.013763	0.219386
Low density lipoprotein cholesterol	rs4955153	3	32505265	A	T	-0.0310322	0.00453969	8.19974e-12	431167	A	T	-0.015816	0.020839	0.447886
Low density lipoprotein cholesterol	rs542049	1	109696333	C	T	-0.0207965	0.00201843	6.79986e-25	431167	C	T	0.016918	0.008304	0.041635
Low density lipoprotein cholesterol	rs55637835	1	55466303	T	C	-0.0239567	0.00294683	4.30031e-16	431167	T	C	0.003693	0.012951	0.775526
Low density lipoprotein cholesterol	rs55691818	19	59033518	G	C	0.0171018	0.00238008	6.70039e-13	431167	G	C	-0.015004	0.010233	0.142576
Low density lipoprotein cholesterol	rs55714927	17	7080316	T	C	-0.0397688	0.00243653	6.89922e-60	431167	T	C	-0.017104	0.011104	0.123471
Low density lipoprotein cholesterol	rs557933	1	234853268	C	A	0.044949	0.00189236	1e-124	431167	A	C	0.007978	0.007664	0.297823
Low density lipoprotein cholesterol	rs56000661	17	73878654	C	A	-0.0207389	0.002068	1.10002e-23	431167	C	A	0.005713	0.008352	0.494011
Low density lipoprotein cholesterol	rs56265089	16	72259360	A	G	-0.0487402	0.00569811	1.20005e-17	431167	A	G	0.028451	0.024621	0.247827
Low density lipoprotein cholesterol	rs5754102	22	21916272	A	C	-0.0141391	0.00252027	2e-08	431167	A	C	-0.006751	0.013023	0.604218
Low density lipoprotein cholesterol	rs58148580	4	124758773	T	C	0.0198041	0.00305834	9.49948e-11	431167	T	C	0.010263	0.011946	0.390271
Low density lipoprotein cholesterol	rs58542926	19	19379549	T	C	-0.132092	0.00352508	1e-200	431167	T	C	0.015748	0.014446	0.275625
Low density lipoprotein cholesterol	rs59328596	8	21928227	A	G	-0.0234829	0.00268649	2.29985e-18	431167	A	G	-0.004365	0.01088	0.688273
Low density lipoprotein cholesterol	rs6022850	20	52535400	T	C	0.0125912	0.00194047	8.69961e-11	431167	T	C	-0.003173	0.007743	0.681962
Low density lipoprotein cholesterol	rs603424	10	102075479	A	G	0.021614	0.00254438	1.99986e-17	431167	A	G	0.021786	0.010396	0.036139
Low density lipoprotein cholesterol	rs60847460	10	113983758	T	C	-0.0159145	0.00274091	6.4e-09	431167	T	C	-0.011176	0.0109	0.305211
Low density lipoprotein cholesterol	rs60852193	3	147032401	A	G	0.0128346	0.00224731	1.09999e-08	431167	A	G	0.002999	0.009124	0.742384
Low density lipoprotein cholesterol	rs608994	20	12980885	A	G	0.0116834	0.00205876	1.40001e-08	431167	G	A	0.002937	0.008206	0.720461
Low density lipoprotein cholesterol	rs6090040	20	62692060	C	A	-0.0170833	0.00192902	8.30042e-19	431167	A	C	0.011565	0.007954	0.14591
Low density lipoprotein cholesterol	rs6090101	20	62909520	A	G	0.0170125	0.00243254	2.70023e-12	431167	A	G	0.014917	0.015378	0.332022
Low density lipoprotein cholesterol	rs6093446	20	39780932	A	G	0.0324432	0.00211743	5.50047e-53	431167	A	G	0.023152	0.008468	0.006274
Low density lipoprotein cholesterol	rs6139114	20	392335	G	C	-0.0212079	0.00346407	9.20005e-10	431167	G	C	-0.00564	0.014583	0.698938
Low density lipoprotein cholesterol	rs61468422	11	66183248	A	G	-0.0179139	0.00243724	1.99986e-13	431167	A	G	-0.03442	0.009958	0.000551
Low density lipoprotein cholesterol	rs61750929	9	91495135	T	C	-0.0243212	0.00418258	6.1e-09	431167	T	C	-0.008147	0.01667	0.625038
Low density lipoprotein cholesterol	rs61754230	12	72179446	T	C	0.0636057	0.006869	1.99986e-20	431167	T	C	-0.048794	0.044398	0.271749
Low density lipoprotein cholesterol	rs61871243	11	2998622	A	G	0.018856	0.00288791	6.59933e-11	431167	A	G	-0.015393	0.011903	0.195925
Low density lipoprotein cholesterol	rs62008532	15	62365877	C	T	0.0112369	0.00193792	6.69993e-09	431167	C	T	0.010482	0.00763	0.169465
Low density lipoprotein cholesterol	rs62072466	17	18115544	A	T	0.0178362	0.00243944	2.60016e-13	431167	A	T	-0.007221	0.00959	0.451505
Low density lipoprotein cholesterol	rs62075819	17	46982544	T	C	0.0134751	0.00200233	1.69981e-11	431167	T	C	-0.004588	0.008179	0.57485
Low density lipoprotein cholesterol	rs62219001	21	16582880	T	G	-0.0530653	0.00748012	1.29987e-12	431167	T	G	-0.035586	0.031042	0.251616
Low density lipoprotein cholesterol	rs62305783	4	100293200	T	C	0.0218533	0.00332953	5.30029e-11	431167	T	C	-0.009108	0.01265	0.471542
Low density lipoprotein cholesterol	rs62509311	8	74907295	T	A	-0.0159506	0.00212802	6.59933e-14	431167	T	A	-0.007383	0.008627	0.392135
Low density lipoprotein cholesterol	rs62544387	9	33163523	G	C	-0.0148144	0.00228849	9.60064e-11	431167	G	C	0.003105	0.011097	0.779656
Low density lipoprotein cholesterol	rs6602909	13	114551993	C	T	0.0296194	0.00205245	3.29989e-47	431167	C	T	0.016111	0.008444	0.05641
Low density lipoprotein cholesterol	rs6606731	12	109982578	A	T	0.0159681	0.00242777	4.79954e-11	431167	A	T	0.02211	0.009737	0.023189
Low density lipoprotein cholesterol	rs666334	2	45884213	A	G	0.0141091	0.00209008	1.50003e-11	431167	A	G	-0.016431	0.008664	0.057896
Low density lipoprotein cholesterol	rs6709904	2	44080324	G	A	-0.0505577	0.00299811	8.4004e-64	431167	G	A	0.005983	0.012176	0.623159
Low density lipoprotein cholesterol	rs67560206	5	75591986	C	G	0.0276835	0.00355832	7.29962e-15	431167	C	G	0.038182	0.013341	0.004223
Low density lipoprotein cholesterol	rs6785233	3	170756985	G	T	0.0277941	0.00353741	3.90032e-15	431167	G	T	-0.012411	0.014257	0.384025
Low density lipoprotein cholesterol	rs68023264	17	27686313	A	G	-0.021396	0.00273892	5.60015e-15	431167	A	G	-0.016595	0.010826	0.125279
Low density lipoprotein cholesterol	rs6882076	5	156390297	C	T	0.0455741	0.00198294	6.9024e-117	431167	T	C	-0.004823	0.007993	0.546226
Low density lipoprotein cholesterol	rs6896005	5	122834112	C	T	0.0199662	0.00192092	2.60016e-25	431167	T	C	-0.006631	0.007644	0.385629
Low density lipoprotein cholesterol	rs7005453	8	126629700	A	G	0.0135228	0.00235313	9.09997e-09	431167	A	G	-0.02289	0.009346	0.014336
Low density lipoprotein cholesterol	rs704	17	26694861	A	G	0.0192243	0.00191489	1e-23	431167	A	G	0.001701	0.007639	0.82375
Low density lipoprotein cholesterol	rs7108486	11	5677158	C	T	-0.0439372	0.00634523	4.40048e-12	431167	C	T	-0.039269	0.025039	0.116802
Low density lipoprotein cholesterol	rs71311871	3	58420613	G	A	-0.0400404	0.00347381	9.70063e-31	431167	G	A	0.021987	0.013815	0.111473
Low density lipoprotein cholesterol	rs7136799	12	9178194	T	C	0.0182634	0.00228401	1.29987e-15	431167	C	T	-0.004124	0.009142	0.651884
Low density lipoprotein cholesterol	rs7187512	16	56840171	G	A	-0.0109739	0.00193603	1.40001e-08	431167	G	A	0.017216	0.007685	0.025096
Low density lipoprotein cholesterol	rs7204	5	139624864	C	T	-0.0160365	0.00234828	8.49963e-12	431167	C	T	0.027751	0.009144	0.002417
Low density lipoprotein cholesterol	rs72631343	17	67191270	G	C	-0.04404	0.00285567	1.20005e-53	431167	G	C	0.013538	0.011551	0.241155
Low density lipoprotein cholesterol	rs72784625	2	8720650	G	T	-0.0125258	0.00215358	5.99998e-09	431167	G	T	0.006924	0.00853	0.416906
Low density lipoprotein cholesterol	rs72818967	2	101593423	A	G	-0.0161257	0.00282958	1.2e-08	431167	A	G	0.013526	0.011338	0.232831
Low density lipoprotein cholesterol	rs72848251	6	32601288	A	G	0.0460899	0.00246858	8.60003e-78	431167	A	G	-0.023911	0.012848	0.062742
Low density lipoprotein cholesterol	rs7300192	12	51794043	G	A	-0.0174791	0.00198948	1.59993e-18	431167	A	G	0.003839	0.00828	0.64293
Low density lipoprotein cholesterol	rs73015024	19	11197598	T	G	-0.219509	0.00286668	1e-200	431167	T	G	0.014749	0.012048	0.220859
Low density lipoprotein cholesterol	rs73075609	20	5580789	T	C	0.0490853	0.0059639	1.9002e-16	431167	T	C	-0.002964	0.028114	0.91602
Low density lipoprotein cholesterol	rs7310615	12	111865049	G	C	0.0213639	0.00192973	1.69981e-28	431167	C	G	-0.019813	0.007773	0.010819
Low density lipoprotein cholesterol	rs73118985	20	39093473	C	T	-0.0393312	0.00477345	1.69981e-16	431167	C	T	-0.022724	0.021964	0.300858
Low density lipoprotein cholesterol	rs7316368	12	617210	C	T	0.0157077	0.00216882	4.40048e-13	431167	T	C	-0.009915	0.009066	0.274107
Low density lipoprotein cholesterol	rs738170	22	45721196	T	C	0.0128409	0.00197206	7.39946e-11	431167	C	T	-0.009536	0.007792	0.221011
Low density lipoprotein cholesterol	rs739431	3	50255305	G	A	-0.0152048	0.00277482	4.30002e-08	431167	G	A	0.001311	0.011303	0.907668
Low density lipoprotein cholesterol	rs74035509	16	88567333	T	C	0.0265066	0.00358126	1.29987e-13	431167	T	C	-0.01086	0.018831	0.564169
Low density lipoprotein cholesterol	rs74341202	3	132183991	A	G	-0.0476176	0.00420924	1.10002e-29	431167	A	G	-0.01618	0.020487	0.429665
Low density lipoprotein cholesterol	rs7516453	1	15972558	G	C	-0.0123612	0.00212883	6.4e-09	431167	G	C	-0.005824	0.008533	0.494887
Low density lipoprotein cholesterol	rs7534572	1	62999675	G	C	0.0550705	0.00197515	4.4978e-171	431167	C	G	-0.014648	0.00814	0.071924
Low density lipoprotein cholesterol	rs7551451	1	235110095	G	A	-0.0216138	0.00236124	5.50047e-20	431167	G	A	0.019432	0.011342	0.086674
Low density lipoprotein cholesterol	rs75588192	12	133048600	A	G	0.0197578	0.00282447	2.60016e-12	431167	A	G	0.013337	0.013216	0.312877
Low density lipoprotein cholesterol	rs7562734	2	63047973	C	G	-0.0260008	0.00202792	1.20005e-37	431167	C	G	-0.000201	0.008289	0.980601
Low density lipoprotein cholesterol	rs7569317	2	203527979	C	T	0.0254243	0.00189143	3.40017e-41	431167	T	C	-0.012136	0.007572	0.10899
Low density lipoprotein cholesterol	rs75735512	15	57047196	G	A	0.0333884	0.00466944	8.69961e-13	431167	G	A	-0.02528	0.018912	0.181295
Low density lipoprotein cholesterol	rs7603427	2	204317553	T	C	0.0138321	0.00189786	3.10027e-13	431167	C	T	-0.016302	0.007683	0.033885
Low density lipoprotein cholesterol	rs76147254	1	28574497	C	G	-0.0204889	0.00375412	4.79999e-08	431167	C	G	-0.009661	0.017629	0.583686
Low density lipoprotein cholesterol	rs76769360	4	39989467	A	G	-0.0235457	0.00382146	7.19996e-10	431167	A	G	0.006639	0.015029	0.658689
Low density lipoprotein cholesterol	rs76775468	8	28843630	C	T	0.0286419	0.00485427	3.59998e-09	431167	C	T	-4.6e-05	0.021521	0.998278
Low density lipoprotein cholesterol	rs76895963	12	4384844	G	T	-0.0709513	0.00741143	1e-21	431167	G	T	0.029126	0.040715	0.474389
Low density lipoprotein cholesterol	rs7695536	4	57955234	C	T	-0.011118	0.00193366	8.9e-09	431167	T	C	0.00756	0.007636	0.322179
Low density lipoprotein cholesterol	rs76984261	19	45635036	T	A	0.0408799	0.00413894	5.19996e-23	431167	T	A	0.00733	0.020261	0.717539
Low density lipoprotein cholesterol	rs7707394	5	74472939	A	G	0.0511164	0.00199404	6.29506e-145	431167	A	G	0.012589	0.007985	0.114889
Low density lipoprotein cholesterol	rs7746081	6	16126934	A	G	-0.0334797	0.00207864	2.29985e-58	431167	A	G	-0.001425	0.008122	0.860713
Low density lipoprotein cholesterol	rs77542162	17	67081278	G	A	0.17887	0.00645012	2.89734e-169	431167	G	A	0.021779	0.028505	0.444855
Low density lipoprotein cholesterol	rs77960347	18	47109955	G	A	0.0851286	0.00836788	2.60016e-24	431167	G	A	-0.048639	0.03585	0.174841
Low density lipoprotein cholesterol	rs78058190	2	219699999	A	G	0.0270032	0.00486519	2.90001e-08	431167	A	G	0.026582	0.025854	0.303871
Low density lipoprotein cholesterol	rs78173576	17	7217099	G	T	-0.0341094	0.00510931	2.49977e-11	431167	G	T	0.008398	0.027018	0.755948
Low density lipoprotein cholesterol	rs78186330	17	66004715	A	G	0.0182684	0.00235849	9.49948e-15	431167	A	G	-0.004093	0.0112	0.714801
Low density lipoprotein cholesterol	rs784882	12	53799895	G	A	0.0184095	0.00251897	2.70023e-13	431167	G	A	0.036349	0.010125	0.000333
Low density lipoprotein cholesterol	rs78677597	6	100610044	C	A	-0.0210513	0.00222461	2.99985e-21	431167	C	A	-0.016739	0.009511	0.078415
Low density lipoprotein cholesterol	rs7902032	10	114703281	T	C	0.0127474	0.00225205	1.5e-08	431167	T	C	-0.002251	0.009091	0.804442
Low density lipoprotein cholesterol	rs7908745	10	45953767	G	A	0.0134821	0.00206234	6.29941e-11	431167	G	A	-0.001127	0.008217	0.890937
Low density lipoprotein cholesterol	rs7960935	12	100789852	C	T	-0.0144037	0.00193922	1.10002e-13	431167	C	T	0.000639	0.007867	0.935201
Low density lipoprotein cholesterol	rs799157	7	73020301	C	T	-0.0468863	0.00468473	1.39991e-23	431167	T	C	0.030859	0.02419	0.202038
Low density lipoprotein cholesterol	rs8005362	14	70770867	G	A	0.0201149	0.00192716	1.69981e-25	431167	G	A	0.008952	0.007656	0.242268
Low density lipoprotein cholesterol	rs80276949	10	52373245	A	G	0.0468997	0.00644767	3.50026e-13	431167	A	G	0.021369	0.038074	0.574643
Low density lipoprotein cholesterol	rs8030799	15	91109374	C	G	-0.0160446	0.0026849	2.30001e-09	431167	G	C	0.011858	0.010485	0.258093
Low density lipoprotein cholesterol	rs8103315	19	45254168	A	C	0.0630036	0.00279272	1.09901e-112	431167	A	C	-0.00531	0.011213	0.635873
Low density lipoprotein cholesterol	rs821840	16	56993886	G	A	-0.0437432	0.00204737	2.79898e-101	431167	G	A	-0.01352	0.009549	0.156787
Low density lipoprotein cholesterol	rs867772	1	220972343	G	A	0.0311833	0.0020318	3.69999e-53	431167	A	G	0.003873	0.008421	0.645612
Low density lipoprotein cholesterol	rs9287908	2	169828867	T	C	-0.0251497	0.00193692	1.50003e-38	431167	C	T	-0.006359	0.007828	0.416597
Low density lipoprotein cholesterol	rs9297994	8	59392324	A	G	-0.0411393	0.0020233	6.59933e-92	431167	G	A	0.000308	0.008008	0.96934
Low density lipoprotein cholesterol	rs934197	2	21267461	A	G	0.112288	0.00200093	1e-200	431167	A	G	-0.010089	0.008089	0.212301
Low density lipoprotein cholesterol	rs9389268	6	135419631	G	A	-0.0276924	0.00218455	8.00018e-37	431167	G	A	-0.011682	0.00852	0.170286
Low density lipoprotein cholesterol	rs9403030	6	139347894	C	T	-0.0109878	0.00194255	1.5e-08	431167	T	C	0.000331	0.007738	0.965864
Low density lipoprotein cholesterol	rs9471975	6	42919222	C	T	-0.0146922	0.00193549	3.19963e-14	431167	T	C	-0.004943	0.007705	0.521224
Low density lipoprotein cholesterol	rs9604529	13	114622597	G	A	-0.020138	0.00244294	1.69981e-16	431167	G	A	-0.007591	0.010216	0.457504
Low density lipoprotein cholesterol	rs9616822	22	50840573	A	G	0.0158614	0.00201459	3.50026e-15	431167	A	G	-0.002486	0.008043	0.757301
Low density lipoprotein cholesterol	rs964184	11	116648917	C	G	-0.106826	0.00280881	1e-200	431167	G	C	-0.006509	0.011175	0.56027
Low density lipoprotein cholesterol	rs9673065	15	75180892	G	T	0.0130176	0.00194665	2.29985e-11	431167	T	G	0.009722	0.009177	0.289376
Low density lipoprotein cholesterol	rs969075	20	17792323	C	T	0.0132764	0.00204072	7.70016e-11	431167	T	C	-0.006791	0.008148	0.404581
Low density lipoprotein cholesterol	rs9834932	3	32535382	G	A	-0.0379173	0.00335939	1.50003e-29	431167	G	A	-0.022652	0.013923	0.103751
Low density lipoprotein cholesterol	rs9871402	3	142024351	C	A	-0.0116615	0.00193675	1.7e-09	431167	A	C	-0.00891	0.007679	0.245882
Low density lipoprotein cholesterol	rs9894946	17	7571080	G	A	-0.0235826	0.0026656	8.99912e-19	431167	A	G	-0.022535	0.010906	0.038819
Low density lipoprotein cholesterol	rs9915658	17	40449962	A	G	0.0144735	0.0021492	1.59993e-11	431167	A	G	-0.008596	0.008795	0.328357
Low density lipoprotein cholesterol	rs9987289	8	9183358	G	A	0.0567992	0.00331823	1.10002e-65	431167	A	G	0.029735	0.012614	0.018431
Apolipoprotein B	rs1003533	5	131755651	T	C	-0.0200281	0.00266165	5.30029e-14	439214	T	C	-0.009892	0.009535	0.29948
Apolipoprotein B	rs10087526	8	55433151	G	T	0.0187619	0.00260759	6.20012e-13	439214	G	T	-0.003359	0.009543	0.724878
Apolipoprotein B	rs10127775	1	230295789	T	A	-0.0233243	0.00212188	4.19952e-28	439214	A	T	0.008602	0.007832	0.272032
Apolipoprotein B	rs10151436	14	73616095	T	A	-0.0189374	0.00330287	9.80009e-09	439214	T	A	0.020094	0.012144	0.09798
Apolipoprotein B	rs10201242	2	158464849	A	G	-0.0226288	0.00397212	1.2e-08	439214	A	G	-0.013828	0.014848	0.351681
Apolipoprotein B	rs10448340	9	139320069	G	T	-0.0170557	0.00223016	1.99986e-14	439214	G	T	-0.014064	0.008348	0.09204
Apolipoprotein B	rs10794579	10	124686656	C	T	0.0137267	0.00210335	6.79986e-11	439214	T	C	0.002052	0.007699	0.789869
Apolipoprotein B	rs10832963	11	18664241	G	T	0.0219536	0.00238777	3.80014e-20	439214	T	G	0.001906	0.008662	0.825798
Apolipoprotein B	rs10953298	7	100216773	T	C	-0.0170824	0.00245825	3.69999e-12	439214	T	C	0.005836	0.008915	0.512712
Apolipoprotein B	rs11047939	12	9061971	A	G	0.0152893	0.00250351	1e-09	439214	A	G	0.015674	0.008915	0.078738
Apolipoprotein B	rs11057397	12	124419728	T	C	-0.0183422	0.00220085	7.8001e-17	439214	T	C	0.010426	0.008029	0.194102
Apolipoprotein B	rs11057837	12	125311720	T	C	0.0217967	0.00344421	2.5e-10	439214	T	C	-0.009438	0.013879	0.496489
Apolipoprotein B	rs11065384	12	121423285	C	T	-0.0216973	0.00224856	4.90004e-22	439214	T	C	-0.004453	0.008315	0.592291
Apolipoprotein B	rs11099097	4	81167309	T	C	-0.0161746	0.00229432	1.80011e-12	439214	T	C	0.011946	0.008275	0.148811
Apolipoprotein B	rs111928762	1	55694188	G	A	0.0516569	0.00532804	3.19963e-22	439214	G	A	0.016131	0.018808	0.391069
Apolipoprotein B	rs112220485	17	40522713	C	T	0.0205179	0.0037343	3.89996e-08	439214	C	T	-0.031952	0.01414	0.023867
Apolipoprotein B	rs112758337	7	97977268	A	G	-0.0212571	0.00267849	2.09991e-15	439214	A	G	-0.01267	0.009836	0.197672
Apolipoprotein B	rs113177823	3	132217703	A	G	-0.0412221	0.00464641	7.19946e-19	439214	A	G	-0.017506	0.020816	0.400367
Apolipoprotein B	rs114165349	1	27021913	C	G	0.0903258	0.00692945	7.70016e-39	439214	C	G	0.028917	0.02342	0.216918
Apolipoprotein B	rs11568318	2	234665498	A	C	0.0288066	0.0041573	4.19952e-12	439214	A	C	0.010239	0.015751	0.515693
Apolipoprotein B	rs115692156	2	21077208	G	A	-0.11153	0.0118551	5.10035e-21	439214	G	A	-0.007952	0.050697	0.875344
Apolipoprotein B	rs11591147	1	55505647	T	G	-0.345954	0.00790085	1e-200	439214	T	G	0.013851	0.033416	0.678523
Apolipoprotein B	rs11601507	11	5701074	A	C	0.0414121	0.004036	1.10002e-24	439214	C	A	0.000646	0.018581	0.972241
Apolipoprotein B	rs116093870	10	103984390	C	T	0.0261595	0.0041275	2.30001e-10	439214	C	T	0.004308	0.01585	0.785763
Apolipoprotein B	rs11621792	14	24871926	T	C	0.0210752	0.00210348	1.29987e-23	439214	T	C	-0.016698	0.007894	0.034418
Apolipoprotein B	rs116734477	5	52095024	T	C	-0.0633493	0.00526644	2.49977e-33	439214	T	C	0.014093	0.019886	0.478543
Apolipoprotein B	rs11673631	19	45225423	C	G	0.0390031	0.00513811	3.19963e-14	439214	C	G	-0.048039	0.024569	0.050574
Apolipoprotein B	rs11709868	3	142648844	T	G	-0.015551	0.00228244	9.49948e-12	439214	T	G	0.002546	0.008641	0.768251
Apolipoprotein B	rs117733303	6	160922870	G	A	0.0864463	0.00771098	3.59998e-29	439214	G	A	-0.014036	0.028903	0.627242
Apolipoprotein B	rs118039278	6	160985526	A	G	0.0868026	0.00387054	2.19786e-111	439214	A	G	-0.003771	0.016172	0.815635
Apolipoprotein B	rs11901691	2	43850522	A	C	0.0142576	0.00211213	1.50003e-11	439214	C	A	0.028428	0.007769	0.000255
Apolipoprotein B	rs12046278	1	10799577	C	T	-0.0156231	0.00217266	6.4003e-13	439214	C	T	-0.001554	0.008068	0.847207
Apolipoprotein B	rs12054451	3	122064369	G	T	0.0159506	0.00238162	2.09991e-11	439214	G	T	0.009831	0.008941	0.271473
Apolipoprotein B	rs12078100	1	16512586	G	C	0.0152136	0.00213952	1.20005e-12	439214	C	G	-0.013767	0.007947	0.083226
Apolipoprotein B	rs12208357	6	160543148	T	C	0.0629791	0.0040818	1e-53	439214	T	C	-0.019403	0.014915	0.193252
Apolipoprotein B	rs1229984	4	100239319	C	T	0.0385152	0.00631264	1.09999e-09	439214	T	C	0.035252	0.026451	0.1826
Apolipoprotein B	rs12469941	2	135629927	T	C	0.0134202	0.00209668	1.5e-10	439214	T	C	-0.0005	0.007802	0.948931
Apolipoprotein B	rs12471768	2	64928603	C	T	0.0139101	0.00226938	8.79995e-10	439214	T	C	0.002499	0.008504	0.768878
Apolipoprotein B	rs1250258	2	216300185	T	C	0.0141509	0.00235577	1.89998e-09	439214	C	T	-0.015765	0.008707	0.07021
Apolipoprotein B	rs12597418	16	71855220	A	G	0.0182198	0.00215637	2.90001e-17	439214	A	G	0.0014	0.008038	0.861749
Apolipoprotein B	rs1260326	2	27730940	C	T	-0.0495555	0.00211469	1.90108e-121	439214	T	C	0.012289	0.007809	0.115563
Apolipoprotein B	rs12603290	17	45650196	C	T	-0.0288448	0.00207989	9.79941e-44	439214	T	C	-0.010282	0.008492	0.225921
Apolipoprotein B	rs12691088	19	45418486	A	G	0.246111	0.00769582	1e-200	439214	A	G	-0.002085	0.024457	0.932051
Apolipoprotein B	rs1277762	10	18494666	T	C	0.0171563	0.00286751	2.19999e-09	439214	C	T	-0.00432	0.010474	0.679989
Apolipoprotein B	rs12916	5	74656539	C	T	0.0549288	0.00212005	5.19996e-148	439214	C	T	0.04056	0.007686	1.34e-07
Apolipoprotein B	rs13076933	3	12327431	G	T	-0.0182624	0.00238248	1.80011e-14	439214	G	T	0.001399	0.008771	0.873232
Apolipoprotein B	rs13108218	4	3443931	G	A	-0.0229367	0.00215262	1.59993e-26	439214	A	G	0.012846	0.008021	0.109262
Apolipoprotein B	rs13230111	7	130437124	G	A	-0.0138317	0.00207813	2.80027e-11	439214	G	A	-0.007935	0.007578	0.295008
Apolipoprotein B	rs13247874	7	73010442	T	C	-0.0215939	0.00261336	1.39991e-16	439214	T	C	-0.032428	0.009819	0.000964
Apolipoprotein B	rs13379043	14	74250126	C	T	-0.0143675	0.00235876	1.09999e-09	439214	C	T	0.004914	0.008787	0.576021
Apolipoprotein B	rs13389219	2	165528876	T	C	-0.0161286	0.00211805	2.60016e-14	439214	T	C	-0.000625	0.007756	0.935753
Apolipoprotein B	rs1358980	6	43764551	T	C	0.0149035	0.00209447	1.10002e-12	439214	T	C	0.005409	0.007957	0.496712
Apolipoprotein B	rs13702	8	19824492	C	T	-0.0295019	0.00229451	7.8001e-38	439214	C	T	-0.012547	0.008439	0.137058
Apolipoprotein B	rs138026891	2	21086334	T	C	-0.0687023	0.0101987	1.59993e-11	439214	T	C	0.037302	0.040916	0.361938
Apolipoprotein B	rs138354	22	41272143	C	T	-0.0120708	0.00208392	6.90001e-09	439214	T	C	-0.021772	0.007574	0.00406
Apolipoprotein B	rs138692741	19	45467132	T	C	0.0714986	0.00568647	2.99985e-36	439214	T	C	-0.035802	0.024102	0.137412
Apolipoprotein B	rs141469619	11	116714293	G	A	0.0785766	0.011117	1.59993e-12	439214	G	A	0.061443	0.05529	0.266429
Apolipoprotein B	rs143020224	19	11187324	G	C	-0.165274	0.0031786	1e-200	439214	G	C	0.01501	0.012099	0.214732
Apolipoprotein B	rs145730801	14	94768196	C	T	0.0374641	0.00515235	3.59998e-13	439214	C	T	0.05651	0.020258	0.005294
Apolipoprotein B	rs146534110	6	160578069	T	G	0.0667337	0.00906368	1.80011e-13	439214	T	G	0.002277	0.041794	0.95654
Apolipoprotein B	rs147539187	6	11839042	G	C	-0.0227347	0.00398012	1.09999e-08	439214	G	C	0.019099	0.015461	0.216691
Apolipoprotein B	rs148601586	19	45346666	G	C	0.183504	0.00917667	5.90065e-89	439214	G	C	-0.001447	0.048101	0.975987
Apolipoprotein B	rs148933445	19	45302504	A	G	-0.573249	0.00759178	1e-200	439214	A	G	-0.001032	0.029908	0.972457
Apolipoprotein B	rs150474434	2	118845121	A	G	-0.0343097	0.00345194	2.80027e-23	439214	A	G	0.002836	0.013312	0.831286
Apolipoprotein B	rs150503754	19	45579242	C	T	-0.0517861	0.00867735	2.39999e-09	439214	C	T	0.012951	0.04771	0.786036
Apolipoprotein B	rs150820726	19	45227155	T	A	0.0717565	0.0105629	1.10002e-11	439214	T	A	-0.010157	0.038275	0.790717
Apolipoprotein B	rs1556562	1	93034023	T	G	0.0159957	0.00247804	1.09999e-10	439214	T	G	0.003309	0.010998	0.7635
Apolipoprotein B	rs1561139	16	56852822	T	G	-0.0131421	0.0021042	4.20001e-10	439214	T	G	0.019232	0.007704	0.012571
Apolipoprotein B	rs17036085	1	109834039	G	A	-0.0684968	0.00943874	4.00037e-13	439214	G	A	0.010533	0.036486	0.772817
Apolipoprotein B	rs17050272	2	121306440	A	G	-0.0244302	0.00210465	3.80014e-31	439214	A	G	-0.002793	0.007851	0.722048
Apolipoprotein B	rs174564	11	61588305	G	A	-0.0450573	0.00218206	1e-94	439214	G	A	-0.009584	0.007974	0.22939
Apolipoprotein B	rs17476364	10	71094504	C	T	-0.0209325	0.00334727	4e-10	439214	C	T	-0.008341	0.013009	0.521436
Apolipoprotein B	rs17569873	20	62896110	T	C	0.0183445	0.00259488	1.59993e-12	439214	T	C	0.004683	0.009903	0.636287
Apolipoprotein B	rs1801689	17	64210580	C	A	0.0646379	0.00603967	9.8992e-27	439214	C	A	0.038019	0.034946	0.2766
Apolipoprotein B	rs183130	16	56991363	T	C	-0.0478017	0.00222241	1.30017e-102	439214	T	C	-0.006091	0.008241	0.459876
Apolipoprotein B	rs188608977	1	109725404	T	G	0.0621212	0.0103688	2.1e-09	439214	T	G	0.025776	0.065126	0.692277
Apolipoprotein B	rs1888488	21	40686521	T	C	0.0173586	0.00210255	1.50003e-16	439214	C	T	0.022924	0.00771	0.002956
Apolipoprotein B	rs2043085	15	58680954	C	T	-0.0193562	0.00213525	1.20005e-19	439214	T	C	0.005171	0.007803	0.50755
Apolipoprotein B	rs2068888	10	94839642	A	G	-0.0241729	0.00208746	5.19996e-31	439214	A	G	0.001223	0.007616	0.872447
Apolipoprotein B	rs2073547	7	44582331	G	A	0.0312042	0.00266416	1.10002e-31	439214	A	G	0.011934	0.012352	0.33395
Apolipoprotein B	rs2137234	4	26080549	C	T	0.0152817	0.00262327	5.69994e-09	439214	C	T	0.000156	0.009788	0.987299
Apolipoprotein B	rs2160994	12	50650057	C	T	0.0172687	0.00217691	2.09991e-15	439214	T	C	0.007908	0.00815	0.33192
Apolipoprotein B	rs2199048	17	73868288	G	A	-0.0132194	0.00224306	3.79997e-09	439214	G	A	0.005941	0.008439	0.481424
Apolipoprotein B	rs2238162	13	32959199	T	C	-0.0226439	0.00208185	1.50003e-27	439214	C	T	-0.003258	0.00757	0.666991
Apolipoprotein B	rs224391	20	34107160	C	G	-0.0174615	0.00248326	1.99986e-12	439214	C	G	0.003449	0.009202	0.707773
Apolipoprotein B	rs2256814	20	62373983	A	G	0.0145175	0.00261621	2.90001e-08	439214	A	G	-0.013233	0.00968	0.171586
Apolipoprotein B	rs2287622	2	169830328	G	A	-0.0203449	0.00211842	7.70016e-22	439214	A	G	-0.006804	0.007827	0.384714
Apolipoprotein B	rs2446066	12	53778650	T	G	0.0155774	0.00273619	1.2e-08	439214	T	G	0.038898	0.009867	8.16e-05
Apolipoprotein B	rs2519093	9	136141870	T	C	0.0410869	0.00267778	3.90032e-53	439214	T	C	0.028098	0.009593	0.003412
Apolipoprotein B	rs2618566	20	17844684	T	G	-0.0303008	0.00219303	1.99986e-43	439214	G	T	0.01399	0.008289	0.091469
Apolipoprotein B	rs2737263	8	116667539	T	G	-0.0185263	0.00231348	1.20005e-15	439214	T	G	-0.00813	0.008323	0.32866
Apolipoprotein B	rs2738447	19	11227480	C	A	0.0436273	0.00209036	9.8992e-97	439214	A	C	0.012682	0.007665	0.098022
Apolipoprotein B	rs2761311	10	95052021	T	C	0.012077	0.00211012	1e-08	439214	C	T	0.008873	0.008274	0.283561
Apolipoprotein B	rs278981	4	40428010	C	T	0.0148256	0.00239561	6.1e-10	439214	C	T	0.000955	0.011196	0.93199
Apolipoprotein B	rs2807854	1	221029841	C	T	0.0162948	0.00220437	1.39991e-13	439214	T	C	0.003992	0.008317	0.631282
Apolipoprotein B	rs28406917	7	21449451	T	C	0.0134005	0.00210735	2e-10	439214	T	C	0.008932	0.007721	0.247301
Apolipoprotein B	rs28590710	5	71932487	A	G	-0.0177486	0.00273845	9.09913e-11	439214	A	G	0.005192	0.01819	0.775299
Apolipoprotein B	rs28601761	8	126500031	G	C	-0.07256	0.00212854	1e-200	439214	G	C	-0.001601	0.007751	0.836385
Apolipoprotein B	rs3127580	6	160710851	T	C	0.0404476	0.00286539	2.99985e-45	439214	T	C	-0.01692	0.010676	0.112991
Apolipoprotein B	rs34042070	16	72101525	G	C	0.0494204	0.00267088	1.9002e-76	439214	G	C	-0.011403	0.00963	0.236372
Apolipoprotein B	rs35081008	19	58662235	T	C	-0.0311143	0.00290126	7.8001e-27	439214	T	C	-0.007551	0.0112	0.500192
Apolipoprotein B	rs35583283	8	18254509	C	G	0.0160188	0.00286821	2.30001e-08	439214	C	G	-0.024869	0.010417	0.016991
Apolipoprotein B	rs35764292	2	21477029	G	A	0.0509038	0.00532869	1.29987e-21	439214	G	A	-0.002272	0.019691	0.908104
Apolipoprotein B	rs35882350	12	623129	G	A	0.0135528	0.0023664	1e-08	439214	G	A	0.00268	0.008949	0.764613
Apolipoprotein B	rs3746337	20	25208272	T	C	0.0156368	0.00207666	5.10035e-14	439214	T	C	-0.018609	0.007542	0.013633
Apolipoprotein B	rs3780181	9	2640759	G	A	-0.0259729	0.00417003	4.70002e-10	439214	G	A	-0.00436	0.015236	0.774764
Apolipoprotein B	rs3822855	6	116316882	T	G	0.0148392	0.00211668	2.39994e-12	439214	T	G	-0.007487	0.007703	0.331081
Apolipoprotein B	rs3823376	6	29944184	T	C	0.0164137	0.00207374	2.49977e-15	439214	C	T	-0.016473	0.00952	0.083575
Apolipoprotein B	rs3860846	8	126631687	T	C	0.0138403	0.00235387	4.09996e-09	439214	T	C	-0.018936	0.00895	0.034384
Apolipoprotein B	rs4307732	11	126244955	A	G	0.0481874	0.00338596	5.79963e-46	439214	A	G	0.010369	0.012079	0.390682
Apolipoprotein B	rs4470903	7	21604916	G	C	0.0345326	0.00253303	2.60016e-42	439214	G	C	-0.002707	0.009253	0.76989
Apolipoprotein B	rs454715	19	49114236	G	T	-0.0235286	0.0020918	2.39994e-29	439214	T	G	0.008446	0.007785	0.277934
Apolipoprotein B	rs45537841	7	87110640	T	C	-0.0158986	0.00270418	4.09996e-09	439214	T	C	-0.015933	0.009874	0.106609
Apolipoprotein B	rs4671050	2	62988169	T	G	-0.0196981	0.00222973	1e-18	439214	T	G	3.6e-05	0.008261	0.996536
Apolipoprotein B	rs4687614	3	52492085	A	G	0.0269271	0.0045666	3.69999e-09	439214	G	A	0.028851	0.017524	0.099695
Apolipoprotein B	rs4689088	4	7222253	A	G	0.0124572	0.00214057	5.89997e-09	439214	G	A	0.005663	0.00787	0.47176
Apolipoprotein B	rs472495	1	55521313	T	G	0.0407634	0.00217172	1.29987e-78	439214	G	T	0.012379	0.008112	0.126979
Apolipoprotein B	rs4782568	16	83980529	G	C	-0.0182854	0.00210073	3.19963e-18	439214	G	C	0.005475	0.007961	0.491638
Apolipoprotein B	rs478975	1	234773373	A	G	0.0141364	0.00217403	7.89951e-11	439214	G	A	0.00671	0.00788	0.39448
Apolipoprotein B	rs4803818	19	45914283	T	C	0.0417009	0.00686676	1.29999e-09	439214	T	C	-0.036982	0.025071	0.140185
Apolipoprotein B	rs546240	11	30533622	T	C	-0.0118734	0.00214585	3.09999e-08	439214	C	T	0.033537	0.007775	1.63e-05
Apolipoprotein B	rs556107	1	234853059	T	C	0.0358479	0.00207937	1.29987e-66	439214	C	T	0.007759	0.007708	0.314101
Apolipoprotein B	rs55637835	1	55466303	T	C	-0.018802	0.00323408	6.1e-09	439214	T	C	0.003693	0.012951	0.775526
Apolipoprotein B	rs55714927	17	7080316	T	C	-0.0321831	0.00264686	5.10035e-34	439214	T	C	-0.017104	0.011104	0.123471
Apolipoprotein B	rs55831924	8	145031968	T	C	0.0182553	0.00217539	4.79954e-17	439214	T	C	0.005175	0.008381	0.536943
Apolipoprotein B	rs57754494	1	110241316	A	G	0.0264394	0.00351614	5.50047e-14	439214	A	G	-0.02168	0.021696	0.317654
Apolipoprotein B	rs581080	9	15305378	C	G	0.0185579	0.00270151	6.4003e-12	439214	G	C	0.003742	0.009984	0.70785
Apolipoprotein B	rs58148580	4	124758773	T	C	0.0214934	0.00332019	9.60064e-11	439214	T	C	0.010263	0.011946	0.390271
Apolipoprotein B	rs59328596	8	21928227	A	G	-0.0210021	0.00292183	6.59933e-13	439214	A	G	-0.004365	0.01088	0.688273
Apolipoprotein B	rs597808	12	111973358	G	A	0.0216847	0.00208463	2.39994e-25	439214	A	G	-0.021093	0.007854	0.007258
Apolipoprotein B	rs6072279	20	39755154	A	G	0.0292319	0.00208189	8.69961e-45	439214	A	G	0.018933	0.007584	0.012568
Apolipoprotein B	rs6073958	20	44551855	C	T	0.0423193	0.00260555	2.49977e-59	439214	C	T	-0.003996	0.010078	0.691752
Apolipoprotein B	rs6129620	20	39144286	A	T	-0.0253099	0.00223276	8.69961e-30	439214	A	T	0.004029	0.008186	0.622597
Apolipoprotein B	rs61754230	12	72179446	T	C	0.0432231	0.00745837	6.80002e-09	439214	T	C	-0.048794	0.044398	0.271749
Apolipoprotein B	rs62119267	19	45134682	C	A	-0.33464	0.00708026	1e-200	439214	C	A	-0.07758	0.026742	0.003731
Apolipoprotein B	rs62122481	2	21216815	A	C	0.0841137	0.00214492	1e-200	439214	A	C	-0.005919	0.007934	0.455721
Apolipoprotein B	rs6426328	1	246891260	T	G	0.0122017	0.00207321	4e-09	439214	T	G	0.01132	0.007786	0.145965
Apolipoprotein B	rs6475606	9	22081850	T	C	-0.017332	0.00207721	7.19946e-17	439214	T	C	-0.016692	0.007591	0.027912
Apolipoprotein B	rs6560499	9	78730766	A	G	-0.0121606	0.00211507	8.99995e-09	439214	G	A	-0.003771	0.007735	0.625899
Apolipoprotein B	rs6602909	13	114551993	C	T	0.021441	0.0022203	4.60045e-22	439214	C	T	0.016111	0.008444	0.05641
Apolipoprotein B	rs6657811	1	109807283	T	A	-0.127721	0.00308568	1e-200	439214	T	A	-0.016668	0.011793	0.157507
Apolipoprotein B	rs6689611	1	109831268	A	G	-0.132408	0.00950251	3.90032e-44	439214	A	G	0.065188	0.045091	0.14825
Apolipoprotein B	rs67038483	21	33096103	T	C	0.0278083	0.0050196	2.99999e-08	439214	T	C	0.011115	0.016949	0.511977
Apolipoprotein B	rs6874202	5	156391628	C	T	0.0312135	0.00215543	1.59993e-47	439214	T	C	-0.004728	0.007935	0.55134
Apolipoprotein B	rs6940814	6	42924932	G	A	-0.0199476	0.00210823	2.99985e-21	439214	A	G	-0.005699	0.007799	0.464971
Apolipoprotein B	rs7012637	8	9173209	A	G	0.0200133	0.00209504	1.29987e-21	439214	A	G	-0.013326	0.007834	0.088957
Apolipoprotein B	rs7108486	11	5677158	C	T	-0.0428485	0.00689551	5.19996e-10	439214	C	T	-0.039269	0.025039	0.116802
Apolipoprotein B	rs71311871	3	58420613	G	A	-0.0263353	0.00377144	2.90001e-12	439214	G	A	0.021987	0.013815	0.111473
Apolipoprotein B	rs7249565	19	11302807	A	G	0.0145524	0.00208362	2.90001e-12	439214	A	G	0.001769	0.007798	0.820501
Apolipoprotein B	rs72631343	17	67191270	G	C	-0.0278921	0.00310009	2.29985e-19	439214	G	C	0.013538	0.011551	0.241155
Apolipoprotein B	rs72663045	4	74177397	G	T	0.0423576	0.00734377	8e-09	439214	G	T	0.015513	0.027453	0.572049
Apolipoprotein B	rs72823013	10	115786233	A	G	-0.0228563	0.00313773	3.19963e-13	439214	A	G	-0.010512	0.01173	0.370168
Apolipoprotein B	rs72848251	6	32601288	A	G	0.0348659	0.0026847	1.50003e-38	439214	A	G	-0.023911	0.012848	0.062742
Apolipoprotein B	rs73075609	20	5580789	T	C	0.0486153	0.00647857	6.20012e-14	439214	T	C	-0.002964	0.028114	0.91602
Apolipoprotein B	rs74454529	17	17432220	A	G	0.0282637	0.00439664	1.29999e-10	439214	A	G	0.013505	0.015585	0.386178
Apolipoprotein B	rs75331444	2	44069772	A	G	-0.0903607	0.00418412	1.99986e-103	439214	A	G	0.012648	0.015263	0.407285
Apolipoprotein B	rs7569317	2	203527979	C	T	0.0180783	0.0020715	2.60016e-18	439214	T	C	-0.012136	0.007572	0.10899
Apolipoprotein B	rs7590687	2	44077225	C	T	-0.0430516	0.00398578	3.40017e-27	439214	T	C	-0.006808	0.015728	0.66514
Apolipoprotein B	rs7603427	2	204317553	T	C	0.0135724	0.00207851	6.59933e-11	439214	C	T	-0.016302	0.007683	0.033885
Apolipoprotein B	rs76186504	1	109840169	T	C	-0.11643	0.0066216	3.29989e-69	439214	T	C	0.036242	0.023421	0.121753
Apolipoprotein B	rs7707394	5	74472939	A	G	0.0352503	0.00216546	1.39991e-59	439214	A	G	0.012589	0.007985	0.114889
Apolipoprotein B	rs77083979	1	62930106	A	G	-0.0185253	0.0030889	2e-09	439214	A	G	-0.013909	0.011688	0.234019
Apolipoprotein B	rs7734476	5	122848876	A	G	0.019942	0.00208686	1.20005e-21	439214	G	A	-0.005045	0.007641	0.509091
Apolipoprotein B	rs7746081	6	16126934	A	G	-0.0227685	0.00225861	6.70039e-24	439214	A	G	-0.001425	0.008122	0.860713
Apolipoprotein B	rs77498041	11	66183801	A	G	-0.0162677	0.00265126	8.50002e-10	439214	A	G	-0.034567	0.009951	0.000517
Apolipoprotein B	rs77542162	17	67081278	G	A	0.115967	0.00701839	2.49977e-61	439214	G	A	0.021779	0.028505	0.444855
Apolipoprotein B	rs79149284	19	45513854	T	C	0.0335656	0.00533765	3.2e-10	439214	T	C	-0.007363	0.023893	0.757974
Apolipoprotein B	rs79220007	6	26098474	C	T	-0.0537922	0.00390806	4.19952e-43	439214	C	T	0.020994	0.01485	0.157429
Apolipoprotein B	rs8016418	14	70798289	A	T	0.0197194	0.00214984	4.60045e-20	439214	A	T	0.013355	0.00782	0.087669
Apolipoprotein B	rs80276949	10	52373245	A	G	0.0419216	0.00699731	2.1e-09	439214	A	G	0.021369	0.038074	0.574643
Apolipoprotein B	rs8107974	19	19388500	T	A	-0.0908575	0.00388309	4.4978e-121	439214	T	A	0.015523	0.014368	0.27997
Apolipoprotein B	rs9297994	8	59392324	A	G	-0.0291083	0.00220081	6.20012e-40	439214	G	A	0.000308	0.008008	0.96934
Apolipoprotein B	rs9482772	6	127446790	C	T	0.0177235	0.00208937	2.19989e-17	439214	C	T	0.014152	0.007686	0.065603
Apolipoprotein B	rs9496567	6	100602753	A	G	-0.0190492	0.00242335	3.80014e-15	439214	A	G	-0.01649	0.009287	0.075823
Apolipoprotein B	rs9616822	22	50840573	A	G	0.0159299	0.00218001	2.70023e-13	439214	A	G	-0.002486	0.008043	0.757301
Apolipoprotein B	rs964184	11	116648917	C	G	-0.0765255	0.00305668	2.50035e-138	439214	G	C	-0.006509	0.011175	0.56027
Apolipoprotein B	rs969075	20	17792323	C	T	0.0138101	0.00221388	4.39997e-10	439214	T	C	-0.006791	0.008148	0.404581
Apolipoprotein B	rs9834932	3	32535382	G	A	-0.0317059	0.00365151	3.90032e-18	439214	G	A	-0.022652	0.013923	0.103751
Apolipoprotein B	rs9884390	4	69373407	C	T	0.023248	0.00248318	7.8001e-21	439214	C	T	-0.011892	0.013309	0.371543
Apolipoprotein B	rs9894946	17	7571080	G	A	-0.0171431	0.00289199	3.09999e-09	439214	A	G	-0.022535	0.010906	0.038819
Total cholesterol	rs10012014	4	3534578	C	G	0.0153	0.0024	1.9e-10	342508	G	C	-0.005126	0.008043	0.5239
Total cholesterol	rs10121945	9	19354308	A	G	0.0415	0.0043	7.77e-22	342508	A	G	0.008738	0.013826	0.527407
Total cholesterol	rs10164853	2	158481992	G	A	-0.0291	0.0045	6.18e-11	342508	G	A	-0.013759	0.015121	0.362843
Total cholesterol	rs10177015	2	169830905	T	C	-0.0272	0.0024	5.14e-29	342508	C	T	-0.006309	0.00785	0.421613
Total cholesterol	rs10184004	2	165508389	T	C	-0.0138	0.0024	1.17e-08	342508	T	C	0.003908	0.007707	0.612162
Total cholesterol	rs10229853	7	155022821	G	A	0.0272	0.0045	1.58e-09	342508	G	A	0.003361	0.014028	0.810615
Total cholesterol	rs10423733	19	11185919	C	T	-0.132	0.0031	1e-200	342508	C	T	0.004758	0.010534	0.651539
Total cholesterol	rs10438978	18	47158186	C	T	0.0553	0.0031	4.28e-72	342508	T	C	-0.010586	0.009804	0.280261
Total cholesterol	rs10477319	5	139603874	A	G	-0.0172	0.0029	3.66e-09	342508	A	G	0.026351	0.009091	0.003762
Total cholesterol	rs1057868	7	75615006	T	C	0.0176	0.0026	2.29e-11	342508	T	C	-0.01035	0.008316	0.213249
Total cholesterol	rs1077835	15	58723426	G	A	0.0764	0.0029	9.49e-158	342508	G	A	-0.008301	0.009353	0.374807
Total cholesterol	rs10794579	10	124686656	C	T	0.0226	0.0024	4.82e-21	342508	T	C	0.002052	0.007699	0.789869
Total cholesterol	rs10795464	10	17255095	A	G	0.0198	0.0025	1.91e-15	342508	A	G	0.015138	0.007971	0.057552
Total cholesterol	rs10807150	6	35272274	T	C	-0.0258	0.003	2.18e-17	342508	C	T	0.019946	0.009996	0.046013
Total cholesterol	rs10810657	9	16884586	A	T	-0.0152	0.0025	1.02e-09	342508	T	A	0.004395	0.007806	0.57342
Total cholesterol	rs10883451	10	101924418	C	T	0.0199	0.0024	1.11e-16	342508	T	C	-0.005959	0.00758	0.431826
Total cholesterol	rs10899511	11	78170923	A	T	-0.0173	0.0031	3.22e-08	342508	A	T	0.017289	0.010032	0.08481
Total cholesterol	rs10910476	1	234734956	T	C	0.0194	0.0024	6.88e-16	342508	C	T	0.002323	0.007862	0.767659
Total cholesterol	rs10910522	1	235011725	A	G	-0.0142	0.0024	4.28e-09	342508	A	G	0.013042	0.007869	0.097452
Total cholesterol	rs10953260	7	98033492	C	T	0.0181	0.0031	3.33e-09	342508	T	C	-0.013985	0.009959	0.160227
Total cholesterol	rs10953298	7	100216773	T	C	-0.0235	0.0028	8.55e-17	342508	T	C	0.005836	0.008915	0.512712
Total cholesterol	rs11024735	11	18639167	T	C	0.0236	0.0027	3.54e-18	342508	C	T	0.001524	0.008627	0.859786
Total cholesterol	rs111279811	19	11298369	T	C	-0.0798	0.0077	2.08e-25	342508	T	C	-0.030919	0.032736	0.344901
Total cholesterol	rs111542464	15	78797546	G	C	-0.0194	0.0035	4.18e-08	342508	G	C	0.006356	0.011317	0.574397
Total cholesterol	rs111962739	2	43827697	T	C	0.0242	0.0033	2.37e-13	342508	T	C	-0.007546	0.010495	0.472154
Total cholesterol	rs11206517	1	55526428	G	T	0.0858	0.0064	2.34e-40	342508	G	T	0.01268	0.019991	0.525897
Total cholesterol	rs11226108	11	103870755	C	G	-0.0283	0.003	9.53e-21	342508	C	G	-0.003606	0.009666	0.709155
Total cholesterol	rs11239536	10	45978598	A	T	0.0213	0.0028	1.76e-14	342508	A	T	0.001769	0.008846	0.841502
Total cholesterol	rs11241702	5	122902603	G	A	0.023	0.0024	6.44e-22	342508	A	G	-0.006166	0.007597	0.416998
Total cholesterol	rs11265022	1	158512619	A	T	0.0173	0.0028	8.1e-10	342508	A	T	-0.00207	0.008932	0.816752
Total cholesterol	rs113330691	19	45295886	A	G	-0.2184	0.0065	1e-200	342508	A	G	0.016936	0.02487	0.495882
Total cholesterol	rs1134027	8	145051414	A	G	0.0234	0.0025	4.67e-21	342508	A	G	0.007567	0.008929	0.396771
Total cholesterol	rs114166723	1	109777764	A	G	-0.0546	0.0083	3.98e-11	342508	A	G	-0.032219	0.042762	0.451191
Total cholesterol	rs115704890	2	20999520	A	T	0.0388	0.0044	6.69e-19	342508	A	T	-0.009745	0.014393	0.498385
Total cholesterol	rs11591147	1	55505647	T	G	-0.4371	0.0092	1e-200	342508	T	G	0.013851	0.033416	0.678523
Total cholesterol	rs11601507	11	5701074	A	C	0.0399	0.0046	4.28e-18	342508	C	A	0.000646	0.018581	0.972241
Total cholesterol	rs11621792	14	24871926	T	C	0.0256	0.0024	2.66e-26	342508	T	C	-0.016698	0.007894	0.034418
Total cholesterol	rs11641811	16	71635836	A	C	0.0288	0.0024	9.78e-34	342508	C	A	-0.003982	0.007695	0.604846
Total cholesterol	rs11653826	17	27653016	T	C	-0.0349	0.0041	7.5e-18	342508	T	C	-0.020052	0.013256	0.130353
Total cholesterol	rs116692022	4	155448758	G	A	0.0801	0.0109	1.79e-13	342508	G	A	0.024042	0.046009	0.601314
Total cholesterol	rs116734477	5	52095024	T	C	-0.049	0.006	4.55e-16	342508	T	C	0.014093	0.019886	0.478543
Total cholesterol	rs11673631	19	45225423	C	G	0.0338	0.006	2.15e-08	342508	C	G	-0.048039	0.024569	0.050574
Total cholesterol	rs11689291	2	88541064	T	C	-0.0187	0.0034	3.82e-08	342508	T	C	-0.000683	0.011063	0.950741
Total cholesterol	rs11690912	2	20496452	C	T	-0.0249	0.0024	1.71e-25	342508	T	C	-0.017674	0.007776	0.023044
Total cholesterol	rs1169288	12	121416650	C	A	0.041	0.0026	1.06e-56	342508	C	A	-0.004724	0.008252	0.567015
Total cholesterol	rs117139027	8	29024943	A	G	-0.0811	0.0092	1.14e-18	342508	A	G	0.012495	0.04847	0.796572
Total cholesterol	rs117488242	10	5261832	G	A	-0.0247	0.0037	2.62e-11	342508	G	A	-0.013303	0.011439	0.244854
Total cholesterol	rs117687565	18	47147524	T	C	0.0645	0.0113	1.25e-08	342508	T	C	-0.056703	0.03962	0.152362
Total cholesterol	rs117733303	6	160922870	G	A	0.134	0.0089	3.2e-51	342508	G	A	-0.014036	0.028903	0.627242
Total cholesterol	rs11789603	9	107647019	T	C	0.0526	0.0038	1.54e-43	342508	T	C	0.008405	0.012686	0.507634
Total cholesterol	rs118039278	6	160985526	A	G	0.1173	0.0045	4.07e-152	342508	A	G	-0.003771	0.016172	0.815635
Total cholesterol	rs118104581	19	45061072	A	G	0.084	0.0087	4.52e-22	342508	A	G	0.055801	0.037535	0.137097
Total cholesterol	rs12125238	1	27368126	C	T	0.0528	0.0074	1.31e-12	342508	C	T	0.004841	0.02597	0.852116
Total cholesterol	rs12202330	6	139340945	T	A	0.0139	0.0024	1.14e-08	342508	T	A	0.000643	0.007774	0.934098
Total cholesterol	rs12208357	6	160543148	T	C	0.0711	0.0047	3.8e-51	342508	T	C	-0.019403	0.014915	0.193252
Total cholesterol	rs12212146	6	161125454	C	T	-0.0305	0.0047	9.57e-11	342508	C	T	-0.032646	0.016024	0.041645
Total cholesterol	rs12243341	10	114680154	G	A	0.0164	0.0028	4.61e-09	342508	G	A	-0.000422	0.008902	0.962146
Total cholesterol	rs1229984	4	100239319	C	T	0.0645	0.0078	1.08e-16	342508	T	C	0.035252	0.026451	0.1826
Total cholesterol	rs12421055	11	122528352	C	A	0.0219	0.0028	2.4e-15	342508	C	A	-0.000555	0.008765	0.949514
Total cholesterol	rs12445804	16	11706100	A	G	0.0355	0.0046	8.96e-15	342508	A	G	0.00381	0.014901	0.798168
Total cholesterol	rs12451547	17	38181168	C	T	0.017	0.0025	4.38e-12	342508	C	T	-0.018409	0.007878	0.019473
Total cholesterol	rs12471768	2	64928603	C	T	0.0183	0.0026	1.97e-12	342508	T	C	0.002499	0.008504	0.768878
Total cholesterol	rs12484740	22	30606927	G	A	0.0416	0.0076	4.12e-08	342508	G	A	0.038474	0.026188	0.141785
Total cholesterol	rs1260326	2	27730940	C	T	-0.0673	0.0024	1.39e-166	342508	T	C	0.012289	0.007809	0.115563
Total cholesterol	rs12657266	5	156396003	T	C	0.0524	0.0025	1.66e-100	342508	C	T	-0.004643	0.007942	0.558855
Total cholesterol	rs12665537	6	53509452	G	A	0.0166	0.0025	5.33e-11	342508	G	A	0.001826	0.008128	0.82224
Total cholesterol	rs12691088	19	45418486	A	G	0.1935	0.009	4.94e-103	342508	A	G	-0.002085	0.024457	0.932051
Total cholesterol	rs12701710	7	1090396	A	G	-0.0266	0.0029	4.06e-20	342508	A	G	0.017998	0.009247	0.051635
Total cholesterol	rs12888998	14	75292662	T	G	-0.015	0.0024	3.85e-10	342508	T	G	0.028197	0.007627	0.00022
Total cholesterol	rs12897637	14	64239351	C	T	0.0217	0.0032	1.84e-11	342508	C	T	-0.012906	0.010612	0.223923
Total cholesterol	rs1291213	20	62352626	T	C	0.0175	0.0028	2.66e-10	342508	T	C	-0.019081	0.009056	0.035146
Total cholesterol	rs12917376	15	75116167	T	C	0.0154	0.0025	3.74e-10	342508	C	T	0.012567	0.007829	0.108475
Total cholesterol	rs12924903	16	30928970	G	A	-0.0164	0.0025	4.23e-11	342508	A	G	-0.014017	0.007967	0.078505
Total cholesterol	rs12933677	16	83983775	C	T	-0.02	0.0024	9.56e-17	342508	C	T	0.006885	0.007784	0.37636
Total cholesterol	rs12970	11	117074109	A	G	-0.0473	0.005	2.12e-21	342508	A	G	-0.01724	0.016081	0.283669
Total cholesterol	rs13076933	3	12327431	G	T	-0.0343	0.0027	9.85e-36	342508	G	T	0.001399	0.008771	0.873232
Total cholesterol	rs13106878	4	120146383	A	T	-0.0219	0.0036	1.38e-09	342508	A	T	-0.002172	0.010905	0.842116
Total cholesterol	rs13107325	4	103188709	T	C	-0.0546	0.0046	1.46e-32	342508	T	C	0.003568	0.016374	0.827479
Total cholesterol	rs1321940	20	12959885	G	A	0.0161	0.0024	5.06e-11	342508	A	G	0.007524	0.007777	0.333284
Total cholesterol	rs13233422	7	100706883	T	C	-0.0168	0.0029	4.97e-09	342508	T	C	-0.014691	0.009335	0.115563
Total cholesterol	rs13255048	8	18276640	A	G	0.0385	0.0034	3.42e-29	342508	A	G	-0.022004	0.010836	0.042308
Total cholesterol	rs13263353	8	87244582	A	G	-0.0158	0.0028	1.36e-08	342508	A	G	0.001419	0.00899	0.874603
Total cholesterol	rs13301187	9	78068052	A	C	0.0175	0.0031	1.73e-08	342508	A	C	0.007008	0.010444	0.502265
Total cholesterol	rs13402561	2	3639921	G	C	-0.0265	0.0031	1.75e-17	342508	C	G	-0.010982	0.010709	0.305089
Total cholesterol	rs138349	22	41249522	G	A	-0.0176	0.0025	3.42e-12	342508	A	G	-0.017934	0.008065	0.026194
Total cholesterol	rs138692741	19	45467132	T	C	0.0727	0.0065	9.75e-29	342508	T	C	-0.035802	0.024102	0.137412
Total cholesterol	rs138751626	15	57154952	T	A	0.0282	0.0045	3.13e-10	342508	T	A	-0.030606	0.015121	0.042981
Total cholesterol	rs140194134	16	88563924	T	G	0.0299	0.0054	2.96e-08	342508	T	G	-0.013617	0.02628	0.604382
Total cholesterol	rs141365059	1	28310645	G	T	-0.0246	0.0045	4.05e-08	342508	G	T	0.016213	0.014729	0.270984
Total cholesterol	rs141453190	19	10453122	T	C	-0.0441	0.0069	1.74e-10	342508	T	C	0.04234	0.022294	0.057555
Total cholesterol	rs1423527	5	74602699	A	C	0.0747	0.0024	1e-200	342508	A	C	0.035746	0.007846	5.29e-06
Total cholesterol	rs1434282	1	199010721	T	C	0.0169	0.0027	2.88e-10	342508	C	T	0.008141	0.008478	0.336929
Total cholesterol	rs144018203	11	116916060	C	G	0.0963	0.0123	4.17e-15	342508	C	G	0.04681	0.054893	0.393792
Total cholesterol	rs145730801	14	94768196	C	T	0.0409	0.0059	6.03e-12	342508	C	T	0.05651	0.020258	0.005294
Total cholesterol	rs146194062	3	12271911	T	C	-0.0792	0.012	3.79e-11	342508	T	C	0.027791	0.039453	0.481185
Total cholesterol	rs146534110	6	160578069	T	G	0.0867	0.0104	1.03e-16	342508	T	G	0.002277	0.041794	0.95654
Total cholesterol	rs148933445	19	45302504	A	G	-0.4631	0.0088	1e-200	342508	A	G	-0.001032	0.029908	0.972457
Total cholesterol	rs150820726	19	45227155	T	A	0.0706	0.0123	1e-08	342508	T	A	-0.010157	0.038275	0.790717
Total cholesterol	rs1532085	15	58683366	G	A	-0.0652	0.0024	4.71e-158	342508	A	G	0.004565	0.007774	0.557093
Total cholesterol	rs1556562	1	93034023	T	G	0.022	0.0029	1.87e-14	342508	T	G	0.003309	0.010998	0.7635
Total cholesterol	rs1569750	20	47603241	G	A	0.014	0.0026	4.81e-08	342508	G	A	0.009502	0.008174	0.245013
Total cholesterol	rs1571790	9	78729176	T	A	-0.0156	0.0024	1.7e-10	342508	A	T	-0.002858	0.00785	0.715802
Total cholesterol	rs1645788	19	54808174	G	A	0.0229	0.0028	5.72e-16	342508	G	A	0.007334	0.010961	0.503454
Total cholesterol	rs17050272	2	121306440	A	G	-0.0222	0.0024	9.08e-20	342508	A	G	-0.002793	0.007851	0.722048
Total cholesterol	rs17129638	10	113981435	C	T	-0.0258	0.0033	6.24e-15	342508	C	T	-0.010337	0.010781	0.337613
Total cholesterol	rs17185536	6	100620931	T	C	-0.0253	0.0028	1.08e-19	342508	T	C	-0.014641	0.009337	0.116864
Total cholesterol	rs174546	11	61569830	T	C	-0.054	0.0025	3.21e-101	342508	T	C	-0.008841	0.007924	0.264524
Total cholesterol	rs17462630	2	219286541	C	G	-0.014	0.0025	3.17e-08	342508	C	G	-0.002163	0.008072	0.788775
Total cholesterol	rs17476364	10	71094504	C	T	-0.0386	0.0039	1.35e-23	342508	C	T	-0.008341	0.013009	0.521436
Total cholesterol	rs17725246	7	44581986	C	T	0.0456	0.0031	2.56e-50	342508	C	T	-0.018711	0.010185	0.066222
Total cholesterol	rs1800562	6	26093141	A	G	-0.0616	0.0045	2.44e-42	342508	A	G	0.020852	0.014778	0.158213
Total cholesterol	rs1800961	20	43042364	T	C	-0.1153	0.0069	7.73e-63	342508	T	C	0.024794	0.020361	0.223312
Total cholesterol	rs1801689	17	64210580	C	A	0.0729	0.007	3.42e-25	342508	C	A	0.038019	0.034946	0.2766
Total cholesterol	rs1856066	13	74735830	T	C	-0.0164	0.0024	4.6e-12	342508	T	C	-0.009145	0.007678	0.233581
Total cholesterol	rs1883711	20	39179822	C	G	0.1516	0.0071	1.86e-102	342508	C	G	0.038692	0.023896	0.105412
Total cholesterol	rs1992172	2	109093836	G	A	0.0223	0.003	1.01e-13	342508	G	A	-0.011092	0.009554	0.245623
Total cholesterol	rs2002574	4	8224276	C	T	-0.015	0.0027	2.46e-08	342508	C	T	0.010134	0.008667	0.24232
Total cholesterol	rs201796	13	50956096	T	C	-0.016	0.0025	7.49e-11	342508	C	T	-0.006569	0.007907	0.406129
Total cholesterol	rs2066714	9	107586753	C	T	0.0481	0.0035	1.15e-42	342508	C	T	-0.008709	0.012214	0.475864
Total cholesterol	rs2068888	10	94839642	A	G	-0.0258	0.0024	3.32e-27	342508	A	G	0.001223	0.007616	0.872447
Total cholesterol	rs2125345	17	73782191	C	T	-0.0177	0.0026	1.63e-11	342508	C	T	0.01409	0.008539	0.098903
Total cholesterol	rs2160994	12	50650057	C	T	0.0227	0.0025	1.76e-19	342508	T	C	0.007908	0.00815	0.33192
Total cholesterol	rs2179050	22	35678256	G	A	-0.0165	0.0026	1.89e-10	342508	A	G	0.001742	0.008238	0.832516
Total cholesterol	rs2238162	13	32959199	T	C	-0.0239	0.0024	6.71e-24	342508	C	T	-0.003258	0.00757	0.666991
Total cholesterol	rs224433	20	34153850	T	C	-0.0314	0.0029	2.63e-27	342508	T	C	0.005863	0.00943	0.534157
Total cholesterol	rs2296296	1	183105399	G	C	0.0171	0.0024	6.85e-13	342508	C	G	0.007146	0.007712	0.354167
Total cholesterol	rs2297402	9	107579880	T	C	-0.0576	0.008	8.24e-13	342508	T	C	0.01826	0.026462	0.490192
Total cholesterol	rs2298624	18	47429022	T	C	0.0224	0.0035	1.93e-10	342508	T	C	0.007586	0.010799	0.482439
Total cholesterol	rs2354351	10	88552723	G	C	-0.0158	0.0027	5.84e-09	342508	G	C	0.016154	0.008503	0.057481
Total cholesterol	rs2364542	19	17457552	A	G	0.0153	0.0027	1.87e-08	342508	A	G	-0.004346	0.009083	0.632337
Total cholesterol	rs240766	6	100954036	A	G	-0.0149	0.0024	5.79e-10	342508	G	A	-0.014711	0.007642	0.054239
Total cholesterol	rs2448607	15	83529738	A	C	0.0148	0.0026	1.61e-08	342508	C	A	-0.005939	0.009309	0.523496
Total cholesterol	rs2472682	3	119532652	C	A	-0.0229	0.0025	8.71e-20	342508	A	C	-0.003401	0.00796	0.669178
Total cholesterol	rs2494747	14	105258437	T	G	-0.0142	0.0025	6.36e-09	342508	G	T	-0.005512	0.009442	0.559383
Total cholesterol	rs2516482	6	31496569	G	A	-0.0338	0.003	3.29e-29	342508	G	A	0.023031	0.011032	0.036845
Total cholesterol	rs2519093	9	136141870	T	C	0.0809	0.0031	3.12e-152	342508	T	C	0.028098	0.009593	0.003412
Total cholesterol	rs2537854	19	2786726	C	A	0.0183	0.0026	3.03e-12	342508	C	A	0.011536	0.008311	0.165078
Total cholesterol	rs2618567	20	17844492	T	G	-0.0304	0.0025	5.99e-34	342508	G	T	0.013345	0.008272	0.106675
Total cholesterol	rs2642438	1	220970028	G	A	0.0373	0.0026	2.68e-46	342508	A	G	-0.003744	0.008594	0.663134
Total cholesterol	rs2654817	3	147066186	G	A	-0.0151	0.0028	4.42e-08	342508	A	G	0.007348	0.008941	0.411164
Total cholesterol	rs2655008	3	136123775	T	A	0.0164	0.0027	1.79e-09	342508	A	T	0.001444	0.008762	0.869071
Total cholesterol	rs2721961	8	116657911	G	T	-0.0357	0.0027	8.73e-41	342508	G	T	-0.006312	0.008367	0.450653
Total cholesterol	rs272838	5	131638817	T	C	-0.0197	0.0032	1e-09	342508	T	C	-0.001472	0.010159	0.884768
Total cholesterol	rs2740488	9	107661742	C	A	-0.0623	0.0027	2.6e-119	342508	C	A	0.006566	0.008977	0.464524
Total cholesterol	rs2792751	10	113940329	C	T	-0.0321	0.0027	7.11e-33	342508	T	C	0.008011	0.00843	0.341915
Total cholesterol	rs28406917	7	21449451	T	C	0.0185	0.0024	1.92e-14	342508	T	C	0.008932	0.007721	0.247301
Total cholesterol	rs28615248	8	55451193	C	T	0.0315	0.003	7.86e-26	342508	C	T	-0.0105	0.00943	0.26549
Total cholesterol	rs28660993	12	123875394	T	C	-0.0419	0.0041	1.04e-24	342508	C	T	0.015233	0.014206	0.283585
Total cholesterol	rs28808123	12	622058	G	T	0.0138	0.0025	2.92e-08	342508	T	G	-0.00462	0.008743	0.597275
Total cholesterol	rs2911987	8	6564576	G	A	0.0176	0.0026	7.04e-12	342508	A	G	-0.007721	0.00827	0.350484
Total cholesterol	rs2925681	5	71962364	A	G	-0.0197	0.0029	8e-12	342508	A	G	-0.001045	0.009351	0.911041
Total cholesterol	rs3184504	12	111884608	C	T	0.0295	0.0024	1.84e-34	342508	T	C	-0.018917	0.007703	0.014078
Total cholesterol	rs34042070	16	72101525	G	C	0.0665	0.003	1.76e-105	342508	G	C	-0.011403	0.00963	0.236372
Total cholesterol	rs35106244	19	49203829	T	C	0.0432	0.0025	1.95e-68	342508	T	C	0.004286	0.008079	0.595801
Total cholesterol	rs35878749	19	11229765	A	G	-0.0405	0.0025	5.33e-59	342508	A	G	0.003421	0.007888	0.664536
Total cholesterol	rs36101491	2	24387532	T	C	0.0165	0.0026	2.55e-10	342508	T	C	0.004822	0.008419	0.566841
Total cholesterol	rs3738622	1	235110859	T	G	-0.0258	0.0029	3.59e-19	342508	T	G	0.009264	0.010729	0.387917
Total cholesterol	rs3780181	9	2640759	G	A	-0.0396	0.0047	3.89e-17	342508	G	A	-0.00436	0.015236	0.774764
Total cholesterol	rs3822855	6	116316882	T	G	0.0276	0.0024	7.33e-30	342508	T	G	-0.007487	0.007703	0.331081
Total cholesterol	rs41279720	1	109816189	T	C	0.0407	0.0074	3.17e-08	342508	T	C	-0.002662	0.036479	0.941815
Total cholesterol	rs41280463	4	154191226	A	G	-0.0231	0.0032	6.81e-13	342508	A	G	0.013758	0.010076	0.172113
Total cholesterol	rs4148258	4	69534943	A	T	-0.0161	0.0027	1.98e-09	342508	A	T	0.003626	0.013119	0.782258
Total cholesterol	rs4264433	17	45737275	T	A	-0.0334	0.0024	9.96e-45	342508	A	T	-0.000782	0.007804	0.920168
Total cholesterol	rs4299376	2	44072576	T	G	-0.0756	0.0025	5.87e-194	342508	G	T	-0.019107	0.008355	0.022221
Total cholesterol	rs45537841	7	87110640	T	C	-0.0199	0.0031	9.23e-11	342508	T	C	-0.015933	0.009874	0.106609
Total cholesterol	rs4661359	1	16513153	T	C	0.0168	0.0025	8.37e-12	342508	C	T	-0.013635	0.00794	0.085923
Total cholesterol	rs4678192	3	122127592	G	A	0.0151	0.0024	6.28e-10	342508	G	A	0.005247	0.007801	0.501198
Total cholesterol	rs4689085	4	7211459	C	T	0.0186	0.0026	1.11e-12	342508	T	C	0.011804	0.00848	0.163918
Total cholesterol	rs472495	1	55521313	T	G	0.054	0.0025	2.32e-104	342508	G	T	0.012379	0.008112	0.126979
Total cholesterol	rs4738684	8	59393273	G	A	-0.0416	0.0025	8.41e-61	342508	A	G	-0.000671	0.008116	0.934095
Total cholesterol	rs4766602	12	109890510	C	T	0.0213	0.0025	9.78e-18	342508	C	T	0.016361	0.00784	0.036913
Total cholesterol	rs4813285	20	17777201	G	A	-0.0223	0.0041	4.01e-08	342508	G	A	0.013885	0.01237	0.261621
Total cholesterol	rs4817999	21	40554355	A	C	0.0177	0.0024	1.44e-13	342508	C	A	0.027355	0.007728	0.000404
Total cholesterol	rs4841133	8	9183664	G	A	0.0895	0.0041	4.94e-106	342508	A	G	0.029954	0.012617	0.017615
Total cholesterol	rs4947288	6	30696762	G	A	0.0239	0.0029	8.41e-17	342508	A	G	-0.024798	0.016479	0.132363
Total cholesterol	rs49675	8	9151688	A	G	0.0279	0.004	2.6e-12	342508	A	G	0.003245	0.013187	0.805614
Total cholesterol	rs534417	1	23784965	G	A	0.0342	0.0035	1.82e-22	342508	A	G	0.001486	0.011507	0.897255
Total cholesterol	rs55696093	7	21605973	G	A	0.04	0.0029	1.68e-43	342508	G	A	-0.003685	0.009223	0.68953
Total cholesterol	rs55714927	17	7080316	T	C	-0.0398	0.0031	9.39e-39	342508	T	C	-0.017104	0.011104	0.123471
Total cholesterol	rs558971	1	234853406	G	A	0.0491	0.0024	1.7e-93	342508	A	G	0.008119	0.007664	0.289463
Total cholesterol	rs55921103	3	69810294	T	G	0.0165	0.0025	4.34e-11	342508	G	T	-0.008409	0.007983	0.292129
Total cholesterol	rs55938402	2	118843158	A	G	-0.0427	0.004	1.2e-26	342508	A	G	0.003122	0.013284	0.814189
Total cholesterol	rs55977330	3	170756897	G	A	0.0275	0.0043	1.57e-10	342508	G	A	-0.012509	0.014293	0.38147
Total cholesterol	rs56156922	16	56987369	C	T	0.0412	0.0026	1.39e-58	342508	C	T	-0.005186	0.008301	0.532126
Total cholesterol	rs56265089	16	72259360	A	G	-0.0489	0.0069	1.25e-12	342508	A	G	0.028451	0.024621	0.247827
Total cholesterol	rs5754102	22	21916272	A	C	-0.0288	0.0031	2.53e-20	342508	A	C	-0.006751	0.013023	0.604218
Total cholesterol	rs59950280	4	3452345	A	G	0.0331	0.0026	2.63e-38	342508	A	G	0.005523	0.008536	0.517589
Total cholesterol	rs6022851	20	52536425	T	C	0.015	0.0024	4.51e-10	342508	T	C	-0.003264	0.007722	0.672585
Total cholesterol	rs60461814	20	62887012	T	C	0.0171	0.0031	4.75e-08	342508	T	C	6e-05	0.010536	0.99543
Total cholesterol	rs6050464	20	25209299	A	C	0.0141	0.0024	2.77e-09	342508	A	C	-0.019951	0.007615	0.008815
Total cholesterol	rs6062344	20	62696024	T	C	-0.0131	0.0024	3.55e-08	342508	T	C	-0.011316	0.007844	0.149122
Total cholesterol	rs60695258	4	88022709	T	C	0.0181	0.0024	1.03e-13	342508	T	C	0.008003	0.007766	0.302755
Total cholesterol	rs6087990	20	31349908	C	T	0.0154	0.0024	2.19e-10	342508	C	T	0.006091	0.007729	0.430628
Total cholesterol	rs6093446	20	39780932	A	G	0.0307	0.0026	8.07e-32	342508	A	G	0.023152	0.008468	0.006274
Total cholesterol	rs615031	8	61539278	T	A	0.0208	0.0025	1.9e-17	342508	T	A	-0.013404	0.007869	0.088481
Total cholesterol	rs61754230	12	72179446	T	C	0.0611	0.0086	1.61e-12	342508	T	C	-0.048794	0.044398	0.271749
Total cholesterol	rs62119267	19	45134682	C	A	-0.2531	0.0082	1e-200	342508	C	A	-0.07758	0.026742	0.003731
Total cholesterol	rs62122481	2	21216815	A	C	0.0778	0.0025	1e-200	342508	A	C	-0.005919	0.007934	0.455721
Total cholesterol	rs62168795	2	136429366	C	T	0.026	0.003	2.4e-18	342508	C	T	-0.001717	0.009155	0.851251
Total cholesterol	rs62219001	21	16582880	T	G	-0.0481	0.0087	3.45e-08	342508	T	G	-0.035586	0.031042	0.251616
Total cholesterol	rs6435162	2	203555343	T	G	0.0312	0.0024	2.34e-39	342508	G	T	-0.010773	0.007604	0.156521
Total cholesterol	rs6602909	13	114551993	C	T	0.0328	0.0025	2.9e-38	342508	C	T	0.016111	0.008444	0.05641
Total cholesterol	rs6657811	1	109807283	T	A	-0.116	0.0035	1e-200	342508	T	A	-0.016668	0.011793	0.157507
Total cholesterol	rs6699122	1	109831245	T	C	-0.1015	0.0101	1.23e-23	342508	T	C	0.061205	0.045052	0.174274
Total cholesterol	rs67074366	21	33105464	G	A	0.0317	0.0056	1.89e-08	342508	G	A	0.013049	0.016916	0.440487
Total cholesterol	rs6709904	2	44080324	G	A	-0.0447	0.0037	5.47e-33	342508	G	A	0.005983	0.012176	0.623159
Total cholesterol	rs6751673	2	234604903	A	G	0.0232	0.0025	5.71e-20	342508	A	G	0.017412	0.008026	0.030063
Total cholesterol	rs6777255	3	142157992	T	C	-0.0132	0.0024	3.86e-08	342508	C	T	-0.011098	0.007714	0.150192
Total cholesterol	rs686030	9	15304782	A	C	0.0304	0.0034	1.02e-18	342508	C	A	0.000519	0.010817	0.961709
Total cholesterol	rs6924660	6	37029232	A	G	-0.0175	0.0024	2.46e-13	342508	G	A	0.009625	0.007674	0.209716
Total cholesterol	rs6999569	8	126475770	G	A	-0.0754	0.0024	1e-200	342508	G	A	0.005412	0.007636	0.478535
Total cholesterol	rs7106731	11	48003392	G	T	0.0209	0.0028	3.98e-14	342508	T	G	0.009808	0.010459	0.348335
Total cholesterol	rs7124487	11	2988323	T	C	-0.0215	0.003	4.47e-13	342508	T	C	0.01225	0.010083	0.224368
Total cholesterol	rs71311871	3	58420613	G	A	-0.0442	0.0043	2.15e-24	342508	G	A	0.021987	0.013815	0.111473
Total cholesterol	rs71542460	6	32632022	G	A	0.0495	0.0031	2.78e-59	342508	G	A	-0.009835	0.013338	0.460888
Total cholesterol	rs72631343	17	67191270	G	C	-0.0391	0.0036	3.43e-28	342508	G	C	0.013538	0.011551	0.241155
Total cholesterol	rs72663045	4	74177397	G	T	0.0471	0.0085	3.5e-08	342508	G	T	0.015513	0.027453	0.572049
Total cholesterol	rs7275804	21	37553209	C	T	-0.0142	0.0025	2.44e-08	342508	C	T	-0.011661	0.008097	0.149801
Total cholesterol	rs72829408	17	7523491	C	T	0.0301	0.0039	1.51e-14	342508	C	T	-0.023974	0.013563	0.077145
Total cholesterol	rs72911377	17	76381463	A	G	-0.0196	0.0034	5.96e-09	342508	A	G	0.008238	0.011012	0.45441
Total cholesterol	rs72997616	11	75474195	A	C	-0.0305	0.0041	5.56e-14	342508	A	C	0.016392	0.012704	0.196939
Total cholesterol	rs72999033	19	19366632	T	C	-0.1541	0.0049	1e-200	342508	T	C	0.01321	0.015328	0.388786
Total cholesterol	rs738409	22	44324727	G	C	-0.0219	0.0029	3.34e-14	342508	G	C	-0.003004	0.009157	0.742846
Total cholesterol	rs74334153	19	33820815	A	C	-0.0325	0.0051	1.25e-10	342508	A	C	0.002802	0.017235	0.870835
Total cholesterol	rs74612335	11	126238633	C	T	0.0452	0.0035	3.99e-38	342508	C	T	0.003828	0.011085	0.729873
Total cholesterol	rs7532783	1	25779249	A	G	0.033	0.0024	9.12e-43	342508	G	A	0.003888	0.007899	0.622606
Total cholesterol	rs7534572	1	62999675	G	C	0.0757	0.0025	1e-200	342508	C	G	-0.014648	0.00814	0.071924
Total cholesterol	rs7551957	1	161470042	C	T	-0.0137	0.0024	1.08e-08	342508	T	C	0.010413	0.007607	0.171023
Total cholesterol	rs7562734	2	63047973	C	G	-0.023	0.0026	2.18e-19	342508	C	G	-0.000201	0.008289	0.980601
Total cholesterol	rs75660934	12	133140328	T	C	0.0246	0.0032	3.46e-14	342508	T	C	0.013969	0.015578	0.369896
Total cholesterol	rs76186504	1	109840169	T	C	-0.0958	0.0077	1.66e-35	342508	T	C	0.036242	0.023421	0.121753
Total cholesterol	rs7631792	3	160148756	T	C	-0.0176	0.0024	1.75e-13	342508	C	T	-0.006784	0.007605	0.37238
Total cholesterol	rs7642692	3	50222693	C	T	-0.0248	0.0038	6.32e-11	342508	C	T	0.000882	0.012323	0.942905
Total cholesterol	rs76895963	12	4384844	G	T	-0.0808	0.0093	3.07e-18	342508	G	T	0.029126	0.040715	0.474389
Total cholesterol	rs76900572	5	74332949	T	G	0.0541	0.0085	1.63e-10	342508	T	G	0.028931	0.031193	0.353672
Total cholesterol	rs77460319	15	58223722	T	C	0.048	0.0085	1.37e-08	342508	C	T	0.034698	0.043129	0.421106
Total cholesterol	rs7746081	6	16126934	A	G	-0.0317	0.0026	1.56e-34	342508	A	G	-0.001425	0.008122	0.860713
Total cholesterol	rs77542162	17	67081278	G	A	0.16	0.0083	4.2e-83	342508	G	A	0.021779	0.028505	0.444855
Total cholesterol	rs77960347	18	47109955	G	A	0.2071	0.0104	2.96e-88	342508	G	A	-0.048639	0.03585	0.174841
Total cholesterol	rs7821865	8	74907558	T	C	-0.017	0.0026	3.12e-11	342508	T	C	-0.008749	0.008268	0.289927
Total cholesterol	rs7824461	8	9720639	G	A	-0.0194	0.0029	4.1e-11	342508	A	G	-0.013271	0.009296	0.1534
Total cholesterol	rs78829887	10	52156286	A	G	0.036	0.0061	3.84e-09	342508	A	G	-0.003254	0.022572	0.885346
Total cholesterol	rs79120103	18	19640350	G	A	-0.0407	0.007	6.24e-09	342508	G	A	0.020021	0.020775	0.335201
Total cholesterol	rs7953717	12	125295383	C	T	0.015	0.0024	6.02e-10	342508	T	C	0.010497	0.007914	0.184683
Total cholesterol	rs7969023	12	26803949	C	T	0.0141	0.0024	7.75e-09	342508	C	T	0.003131	0.007719	0.68505
Total cholesterol	rs799158	7	73019074	C	T	-0.0479	0.0059	5.49e-16	342508	T	C	0.027967	0.024299	0.24973
Total cholesterol	rs80120242	3	132235344	T	A	-0.0525	0.0053	1.62e-23	342508	T	A	-0.016974	0.020675	0.411656
Total cholesterol	rs8014520	14	70849574	A	C	0.0168	0.0027	2.27e-10	342508	C	A	-0.005734	0.008511	0.500473
Total cholesterol	rs8030799	15	91109374	C	G	-0.0183	0.0033	2.82e-08	342508	G	C	0.011858	0.010485	0.258093
Total cholesterol	rs836550	7	6440437	G	A	0.0175	0.0024	4.79e-13	342508	G	A	0.01073	0.007726	0.164845
Total cholesterol	rs907348	12	51788340	C	T	-0.0184	0.0025	1.22e-13	342508	T	C	0.003919	0.008324	0.637792
Total cholesterol	rs9376090	6	135411228	C	T	-0.0265	0.0027	4.32e-22	342508	C	T	-0.012518	0.008562	0.143704
Total cholesterol	rs9465733	6	20409775	C	A	0.0152	0.0025	1.57e-09	342508	A	C	0.011574	0.007971	0.146506
Total cholesterol	rs9604570	13	114631940	G	A	-0.0182	0.0031	3.06e-09	342508	G	A	-0.010742	0.010559	0.308969
Total cholesterol	rs964184	11	116648917	C	G	-0.1064	0.0035	1e-200	342508	G	C	-0.006509	0.011175	0.56027
Total cholesterol	rs966541	12	29491528	G	A	-0.0172	0.0027	9.71e-11	342508	G	A	0.003151	0.008443	0.708963
Total cholesterol	rs9832727	3	142649110	G	C	-0.0225	0.0025	6.51e-19	342508	C	G	-0.000765	0.009774	0.937599
Total cholesterol	rs9834932	3	32535382	G	A	-0.0397	0.0042	1.28e-21	342508	G	A	-0.022652	0.013923	0.103751
Total cholesterol	rs9884390	4	69373407	C	T	0.0413	0.0029	2.25e-47	342508	C	T	-0.011892	0.013309	0.371543

## Sheet: S table 3
Supplementary Table 3. Instrumental variables used in MR analysis of the association between low density lipoprotein cholesterol, apolipoprotein B and total cholesterol with migraine (FinnGen study).
Exposure	SNP	Chromosome	Position	Exposure						Outcome
				Effect_allele	Other_allele	Beta	SE	Pvalue	Samplesize	Effect_allele	Other_allele	Beta	SE	Pvalue
Low density lipoprotein cholesterol	rs10021804	4	110942596	G	A	-0.011471	0.00197637	6.49995e-09	431167	G	A	-0.0267895	0.0121345	0.027264
Low density lipoprotein cholesterol	rs10025454	4	39486969	A	T	-0.0121934	0.00204198	2.39999e-09	431167	A	T	0.00330819	0.0120571	0.783796
Low density lipoprotein cholesterol	rs10076475	5	156422231	A	G	0.01221	0.00193344	2.69998e-10	431167	A	G	-0.00779894	0.0120097	0.516087
Low density lipoprotein cholesterol	rs10145740	14	74234294	T	C	-0.0183362	0.00224034	2.70023e-16	431167	T	C	0.000761317	0.0149751	0.959454
Low density lipoprotein cholesterol	rs1016102	8	87562786	C	T	0.0132695	0.00228578	6.4e-09	431167	C	T	-0.017816	0.0134606	0.185646
Low density lipoprotein cholesterol	rs10184004	2	165508389	T	C	-0.0183546	0.00192292	1.39991e-21	431167	T	C	-0.0265553	0.0123185	0.0311057
Low density lipoprotein cholesterol	rs10272002	7	1047615	G	A	-0.0210319	0.00234079	2.60016e-19	431167	G	A	-0.0179785	0.0134037	0.17982
Low density lipoprotein cholesterol	rs10438978	18	47158186	C	T	0.0248331	0.0025037	3.50026e-23	431167	C	T	-0.0231717	0.0154691	0.134151
Low density lipoprotein cholesterol	rs10445374	17	45662383	C	T	-0.0359766	0.00191809	1.69981e-78	431167	C	T	-0.00976394	0.0118036	0.408122
Low density lipoprotein cholesterol	rs1044573	20	25206654	G	A	0.0139532	0.00191791	3.50026e-13	431167	G	A	0.000635774	0.0118533	0.957224
Low density lipoprotein cholesterol	rs10448340	9	139320069	G	T	-0.0166194	0.00205322	5.79963e-16	431167	G	T	-0.0098279	0.0128068	0.442845
Low density lipoprotein cholesterol	rs10455872	6	161010118	G	A	0.135534	0.00353711	1e-200	431167	G	A	-0.0482436	0.0284725	0.0901903
Low density lipoprotein cholesterol	rs10500834	11	18638712	T	A	0.0241684	0.00217547	1.10002e-28	431167	T	A	-0.00924359	0.0120853	0.444352
Low density lipoprotein cholesterol	rs10782922	1	92974595	A	G	0.0217596	0.00233435	1.10002e-20	431167	A	G	-0.0256276	0.0141283	0.0696899
Low density lipoprotein cholesterol	rs10794579	10	124686656	C	T	0.0201777	0.00193933	2.39994e-25	431167	C	T	0.0034766	0.012186	0.775418
Low density lipoprotein cholesterol	rs10795464	10	17255095	A	G	0.0144189	0.00197467	2.80027e-13	431167	A	G	0.0145816	0.0120028	0.224423
Low density lipoprotein cholesterol	rs10808709	8	61494991	C	G	0.0142412	0.00198143	6.59933e-13	431167	C	G	-0.0098844	0.0119891	0.409687
Low density lipoprotein cholesterol	rs10810657	9	16884586	A	T	-0.0182458	0.00198896	4.60045e-20	431167	A	T	-0.0157762	0.0118842	0.184347
Low density lipoprotein cholesterol	rs1081105	19	45412955	C	A	0.221489	0.00565339	1e-200	431167	C	A	0.0950344	0.0416339	0.0224528
Low density lipoprotein cholesterol	rs10817718	9	117925945	A	G	-0.0123176	0.00210538	4.90004e-09	431167	A	G	0.009322	0.0134734	0.489013
Low density lipoprotein cholesterol	rs10843391	12	29508642	G	A	-0.0117868	0.00212478	2.90001e-08	431167	G	A	-0.0120447	0.0128946	0.350258
Low density lipoprotein cholesterol	rs10846740	12	125303282	C	T	-0.0309308	0.00279237	1.59993e-28	431167	C	T	-0.0055437	0.016845	0.742079
Low density lipoprotein cholesterol	rs10869598	9	78214452	C	T	0.016609	0.00209097	1.99986e-15	431167	C	T	0.00592007	0.0118912	0.618587
Low density lipoprotein cholesterol	rs10877955	12	40421117	A	G	0.028411	0.00393318	5.10035e-13	431167	A	G	-0.0280676	0.0335846	0.403308
Low density lipoprotein cholesterol	rs10910476	1	234734956	T	C	0.0156095	0.0019078	2.80027e-16	431167	T	C	0.00709145	0.011796	0.547723
Low density lipoprotein cholesterol	rs10910522	1	235011725	A	G	-0.0117792	0.00191916	8.40001e-10	431167	A	G	0.00781177	0.0120085	0.515358
Low density lipoprotein cholesterol	rs10930590	2	174253799	A	G	0.0111478	0.00201374	3.09999e-08	431167	A	G	-0.00418858	0.0131944	0.750902
Low density lipoprotein cholesterol	rs10953260	7	98033492	C	T	0.0228986	0.00248097	2.70023e-20	431167	C	T	0.0220487	0.0165624	0.183107
Low density lipoprotein cholesterol	rs10953298	7	100216773	T	C	-0.0229706	0.00226348	3.40017e-24	431167	T	C	0.0330489	0.0136722	0.0156394
Low density lipoprotein cholesterol	rs11057397	12	124419728	T	C	-0.0186053	0.00202681	4.30031e-20	431167	T	C	0.0274034	0.0128607	0.033107
Low density lipoprotein cholesterol	rs11085721	19	10317976	C	G	-0.016179	0.0025225	1.40001e-10	431167	C	G	0.0180344	0.0201157	0.369968
Low density lipoprotein cholesterol	rs111278137	19	45215081	A	G	-0.112997	0.00659977	1e-65	431167	A	G	0.0253203	0.0586466	0.665928
Low density lipoprotein cholesterol	rs111371088	20	39128165	C	T	-0.0353733	0.00569135	5.1e-10	431167	C	T	0.0387417	0.061868	0.531184
Low density lipoprotein cholesterol	rs11159071	14	74682373	T	C	-0.0107128	0.00193087	2.90001e-08	431167	T	C	0.00995188	0.0118637	0.401551
Low density lipoprotein cholesterol	rs111990272	11	122547206	A	G	0.0140366	0.00221541	2.39999e-10	431167	A	G	-0.00232355	0.0135675	0.86402
Low density lipoprotein cholesterol	rs112201728	6	160551486	T	C	0.0671186	0.00375323	1.59993e-71	431167	T	C	0.00794977	0.025519	0.755402
Low density lipoprotein cholesterol	rs11226108	11	103870755	C	G	-0.0194011	0.00243145	1.50003e-15	431167	C	G	-0.0286292	0.0152875	0.0611069
Low density lipoprotein cholesterol	rs11231711	11	63929215	A	G	0.0262637	0.00411844	1.79999e-10	431167	A	G	0.0224097	0.0199678	0.261738
Low density lipoprotein cholesterol	rs11237488	11	78128775	T	C	-0.0167239	0.00288663	6.90001e-09	431167	T	C	0.0238231	0.0142318	0.0941434
Low density lipoprotein cholesterol	rs112679104	13	74706951	T	C	-0.0475502	0.00768498	6.1e-10	431167	T	C	-0.0466504	0.0335588	0.164496
Low density lipoprotein cholesterol	rs112693563	1	45237714	C	T	0.0152164	0.00234105	8.00018e-11	431167	C	T	0.00924539	0.0140004	0.509019
Low density lipoprotein cholesterol	rs112811239	5	156689921	C	T	-0.0135468	0.00233135	6.19998e-09	431167	C	T	0.00335215	0.0135664	0.804837
Low density lipoprotein cholesterol	rs1133790	7	99632982	C	T	-0.0114272	0.00207336	3.59998e-08	431167	C	T	0.0159291	0.012504	0.202693
Low density lipoprotein cholesterol	rs1134027	8	145051414	A	G	0.0243881	0.00199538	2.39994e-34	431167	A	G	0.0034752	0.0121794	0.77539
Low density lipoprotein cholesterol	rs1141362	13	31003618	A	G	0.011674	0.00196406	2.80001e-09	431167	A	G	-0.0162087	0.0119853	0.176254
Low density lipoprotein cholesterol	rs114165349	1	27021913	C	G	0.0914981	0.00630213	9.20026e-48	431167	C	G	-0.0100164	0.0306215	0.743589
Low density lipoprotein cholesterol	rs11429307	5	55857025	GT	G	0.0283518	0.0024383	2.99985e-31	431167	GT	G	-0.0281683	0.0172158	0.101799
Low density lipoprotein cholesterol	rs114756490	4	155476627	A	G	0.0637655	0.00868399	2.09991e-13	431167	A	G	0.0385699	0.0880925	0.661506
Low density lipoprotein cholesterol	rs114783000	4	126402260	G	A	-0.0255399	0.00461203	3.09999e-08	431167	G	A	-0.0122582	0.0229435	0.593151
Low density lipoprotein cholesterol	rs115383270	1	161531340	A	G	0.0274859	0.00365226	5.19996e-14	431167	A	G	0.0128865	0.0245546	0.599717
Low density lipoprotein cholesterol	rs11568318	2	234665498	A	C	0.0336663	0.00379062	6.59933e-19	431167	A	C	0.0318761	0.034836	0.360174
Low density lipoprotein cholesterol	rs11591147	1	55505647	T	G	-0.457849	0.0071963	1e-200	431167	T	G	0.0216079	0.0312091	0.488712
Low density lipoprotein cholesterol	rs11601507	11	5701074	A	C	0.0493409	0.00371368	2.80027e-40	431167	A	C	0.0299517	0.021991	0.1732
Low density lipoprotein cholesterol	rs11621792	14	24871926	T	C	0.0267004	0.00194171	5.00035e-43	431167	T	C	-0.0168762	0.0122251	0.167445
Low density lipoprotein cholesterol	rs11641811	16	71635836	A	C	0.0293316	0.00191805	8.60003e-53	431167	A	C	0.00300049	0.0120399	0.803197
Low density lipoprotein cholesterol	rs11646091	16	70825649	C	T	-0.0342311	0.00479134	8.99912e-13	431167	C	T	0.0483108	0.0222006	0.0295474
Low density lipoprotein cholesterol	rs11652501	17	80524546	C	G	-0.0115693	0.00199198	6.29999e-09	431167	C	G	0.0098155	0.0120502	0.415329
Low density lipoprotein cholesterol	rs1169288	12	121416650	C	A	0.0383025	0.00207161	2.49977e-76	431167	C	A	-0.00980485	0.0122549	0.423667
Low density lipoprotein cholesterol	rs117733303	6	160922870	G	A	0.155275	0.00707981	1.30017e-106	431167	G	A	-0.0390451	0.0569117	0.492673
Low density lipoprotein cholesterol	rs11789603	9	107647019	T	C	0.0309585	0.00308951	1.20005e-23	431167	T	C	0.00560408	0.0225616	0.803832
Low density lipoprotein cholesterol	rs11846704	14	35186694	T	C	-0.0128621	0.00217476	3.29997e-09	431167	T	C	0.0134417	0.0131376	0.306239
Low density lipoprotein cholesterol	rs11895352	2	20367135	T	C	-0.0229815	0.00189418	7.10068e-34	431167	T	C	0.00252482	0.0119305	0.832398
Low density lipoprotein cholesterol	rs11983987	7	75657850	G	A	0.0217127	0.00256894	2.90001e-17	431167	G	A	-0.0299992	0.0126549	0.0177611
Low density lipoprotein cholesterol	rs11997161	8	141738587	C	T	0.0106387	0.00191608	2.80001e-08	431167	C	T	0.00503357	0.0119318	0.673127
Low density lipoprotein cholesterol	rs12027388	1	26812192	G	C	-0.017145	0.00232306	1.59993e-13	431167	G	C	-0.000767432	0.0137651	0.955539
Low density lipoprotein cholesterol	rs12054451	3	122064369	G	T	0.0191916	0.00219453	2.19989e-18	431167	G	T	-0.0283366	0.0139042	0.0415518
Low density lipoprotein cholesterol	rs12111718	7	26180146	C	G	-0.0122463	0.0019271	2.1e-10	431167	C	G	-0.00470302	0.0118433	0.691293
Low density lipoprotein cholesterol	rs12179053	6	160711566	T	C	-0.0263752	0.00219871	3.69999e-33	431167	T	C	0.0131338	0.0131653	0.318473
Low density lipoprotein cholesterol	rs12202204	6	126686407	G	A	0.0139897	0.00205564	1e-11	431167	G	A	0.02004	0.0133574	0.133538
Low density lipoprotein cholesterol	rs12212146	6	161125454	C	T	-0.0237755	0.00373812	2e-10	431167	C	T	-0.00954905	0.0249239	0.701625
Low density lipoprotein cholesterol	rs12271333	11	5690691	C	A	0.01835	0.00276569	3.19963e-11	431167	C	A	0.0222166	0.0183699	0.226509
Low density lipoprotein cholesterol	rs1229984	4	100239319	C	T	0.0807339	0.00604443	1.10002e-40	431167	C	T	-0.0666487	0.0857876	0.437216
Low density lipoprotein cholesterol	rs12320328	12	25408464	G	A	-0.022934	0.00345496	3.19963e-11	431167	G	A	-0.0112459	0.0164535	0.494291
Low density lipoprotein cholesterol	rs12445804	16	11706100	A	G	0.0363752	0.00367779	4.60045e-23	431167	A	G	-0.0114491	0.0187708	0.541902
Low density lipoprotein cholesterol	rs12453219	17	76392756	G	C	-0.0191522	0.00271222	1.59993e-12	431167	G	C	0.0517311	0.0197645	0.00886074
Low density lipoprotein cholesterol	rs12469822	2	113830563	A	G	-0.0112645	0.00193914	6.29999e-09	431167	A	G	-0.00726072	0.0119725	0.544216
Low density lipoprotein cholesterol	rs12471768	2	64928603	C	T	0.014803	0.00207156	8.9002e-13	431167	C	T	-8.84522e-05	0.014029	0.994969
Low density lipoprotein cholesterol	rs1250259	2	216300482	A	T	0.0157213	0.00214831	2.49977e-13	431167	A	T	0.00699544	0.0145874	0.631545
Low density lipoprotein cholesterol	rs1251363	10	32328526	C	G	0.0119964	0.00191348	3.59998e-10	431167	C	G	0.0143468	0.0120926	0.235459
Low density lipoprotein cholesterol	rs1260326	2	27730940	C	T	-0.0529385	0.00193189	2.60016e-165	431167	C	T	-0.0252773	0.0123936	0.0413962
Low density lipoprotein cholesterol	rs12614487	2	158434569	T	C	-0.0276135	0.00357121	1.10002e-14	431167	T	C	-0.0344136	0.0254953	0.177079
Low density lipoprotein cholesterol	rs12638256	3	142655290	G	A	-0.0155767	0.00192518	5.90065e-16	431167	G	A	-0.000269633	0.0123058	0.982519
Low density lipoprotein cholesterol	rs12655342	5	96229542	G	T	-0.0163171	0.00274509	2.80001e-09	431167	G	T	-0.00286696	0.015581	0.854011
Low density lipoprotein cholesterol	rs12665537	6	53509452	G	A	0.0181891	0.00203422	3.80014e-19	431167	G	A	-0.00440287	0.0125518	0.725757
Low density lipoprotein cholesterol	rs12684235	9	94189602	A	G	-0.0217118	0.00396064	4.20001e-08	431167	A	G	-0.0450911	0.0247964	0.0689954
Low density lipoprotein cholesterol	rs12740374	1	109817590	T	G	-0.162741	0.00227119	1e-200	431167	T	G	-0.0281344	0.0143869	0.0505184
Low density lipoprotein cholesterol	rs12891477	14	104332759	T	C	0.0139634	0.00200214	3.10027e-12	431167	T	C	0.0141706	0.011902	0.233808
Low density lipoprotein cholesterol	rs12916	5	74656539	C	T	0.0811025	0.00195048	1e-200	431167	C	T	0.0345747	0.0118346	0.00348345
Low density lipoprotein cholesterol	rs12977362	19	11306078	T	C	0.0213492	0.00189345	1.69981e-29	431167	T	C	0.0150126	0.0118429	0.204925
Low density lipoprotein cholesterol	rs12985907	19	41343544	A	G	-0.0158515	0.00220062	5.90065e-13	431167	A	G	0.00604694	0.0134409	0.652789
Low density lipoprotein cholesterol	rs12986248	19	47252875	G	A	-0.0138055	0.0018929	2.99985e-13	431167	G	A	0.00577065	0.0120185	0.631123
Low density lipoprotein cholesterol	rs13076933	3	12327431	G	T	-0.0322061	0.0021932	8.10028e-49	431167	G	T	-0.00585156	0.0132898	0.659717
Low density lipoprotein cholesterol	rs13107325	4	103188709	T	C	-0.0323431	0.00364345	6.90081e-19	431167	T	C	0.0144592	0.0514015	0.778481
Low density lipoprotein cholesterol	rs13108218	4	3443931	G	A	-0.0275204	0.00198645	1.20005e-43	431167	G	A	-0.0121344	0.0126597	0.337809
Low density lipoprotein cholesterol	rs13255048	8	18276640	A	G	0.0332894	0.00276766	2.49977e-33	431167	A	G	0.000158662	0.0153633	0.99176
Low density lipoprotein cholesterol	rs13359927	5	141910866	A	T	0.0199155	0.00301355	3.90032e-11	431167	A	T	0.0228736	0.0170699	0.180244
Low density lipoprotein cholesterol	rs1336455	10	97838474	A	G	-0.0116911	0.00199733	4.79999e-09	431167	A	G	-0.00823339	0.0126418	0.514862
Low density lipoprotein cholesterol	rs1349852	4	69533217	C	A	0.0165743	0.00193311	1e-17	431167	C	A	0.00731119	0.01186	0.537592
Low density lipoprotein cholesterol	rs1362965	12	51321994	T	C	0.0134411	0.00198053	1.10002e-11	431167	T	C	0.00779344	0.0123157	0.526862
Low density lipoprotein cholesterol	rs1375131	2	135954797	C	T	0.0182348	0.00218398	6.90081e-17	431167	C	T	-0.0412633	0.0120889	0.000641786
Low density lipoprotein cholesterol	rs13796	1	154245917	C	T	0.0163122	0.00275844	3.29997e-09	431167	C	T	0.0176506	0.0206966	0.393754
Low density lipoprotein cholesterol	rs138352	22	41268925	G	T	-0.0163988	0.00203396	7.50067e-16	431167	G	T	0.0141286	0.012181	0.246096
Low density lipoprotein cholesterol	rs141469619	11	116714293	G	A	0.107803	0.0101854	3.50026e-26	431167	G	A	0.108771	0.0900991	0.227343
Low density lipoprotein cholesterol	rs141783576	6	127439897	C	G	0.0312637	0.00375077	7.70016e-17	431167	C	G	0.0160487	0.0214986	0.455367
Low density lipoprotein cholesterol	rs1434282	1	199010721	T	C	0.0128446	0.00212002	1.40001e-09	431167	T	C	0.00897064	0.0130161	0.490699
Low density lipoprotein cholesterol	rs143455776	5	52112850	C	T	-0.0552804	0.00536521	6.79986e-25	431167	C	T	-0.00556227	0.0407592	0.891452
Low density lipoprotein cholesterol	rs146433259	5	34713792	T	C	-0.0577472	0.00952965	1.40001e-09	431167	T	C	-0.106012	0.09298	0.254218
Low density lipoprotein cholesterol	rs146947088	7	36179659	TC	T	0.0224344	0.00246199	8.10028e-20	431167	TC	T	-0.00190788	0.0142499	0.893492
Low density lipoprotein cholesterol	rs147510296	7	44895359	A	G	0.0379851	0.00655185	6.69993e-09	431167	A	G	-0.0561561	0.0539908	0.298292
Low density lipoprotein cholesterol	rs147539187	6	11839042	G	C	-0.0311891	0.00366627	1.80011e-17	431167	G	C	-0.0223262	0.0384679	0.561654
Low density lipoprotein cholesterol	rs14842	22	46639457	T	A	0.0197196	0.00307642	1.5e-10	431167	T	A	0.0111014	0.0217536	0.609822
Low density lipoprotein cholesterol	rs1489501	11	26082951	C	G	-0.0173911	0.00294144	3.40001e-09	431167	C	G	-0.0527319	0.0247623	0.0332109
Low density lipoprotein cholesterol	rs1497406	1	16505320	G	A	0.0192839	0.00190754	5.00035e-24	431167	G	A	0.0105164	0.0126655	0.406359
Low density lipoprotein cholesterol	rs150169808	7	21601659	GCTCT	G	0.0462388	0.00233114	1.50003e-87	431167	GCTCT	G	-0.0116983	0.0144378	0.417794
Low density lipoprotein cholesterol	rs150474434	2	118845121	A	G	-0.0433941	0.00315131	3.90032e-43	431167	A	G	-0.00504009	0.0221572	0.820059
Low density lipoprotein cholesterol	rs150783681	4	74256021	C	G	0.0451238	0.00674523	2.19989e-11	431167	C	G	-0.0585817	0.044524	0.188264
Low density lipoprotein cholesterol	rs151009137	16	72526714	A	G	-0.0555215	0.00986246	1.79999e-08	431167	A	G	-0.0307955	0.059819	0.606685
Low density lipoprotein cholesterol	rs15285	8	19824667	T	C	-0.0284133	0.00211509	3.80014e-41	431167	T	C	-0.0352315	0.0135572	0.00935664
Low density lipoprotein cholesterol	rs1532085	15	58683366	G	A	-0.0264105	0.00197206	6.70039e-41	431167	G	A	0.00429943	0.0119388	0.718755
Low density lipoprotein cholesterol	rs1544155	6	116346394	A	C	-0.0208176	0.001932	4.49987e-27	431167	A	C	-0.0137983	0.01205	0.252173
Low density lipoprotein cholesterol	rs1571790	9	78729176	T	A	-0.0174563	0.00197637	1e-18	431167	T	A	-0.00778282	0.0123857	0.529761
Low density lipoprotein cholesterol	rs165722	22	19949013	T	C	0.0114996	0.00193704	2.90001e-09	431167	T	C	0.00148587	0.0118534	0.900244
Low density lipoprotein cholesterol	rs16988410	22	30617585	C	T	0.0265452	0.0045791	6.69993e-09	431167	C	T	-0.0378506	0.018186	0.0374059
Low density lipoprotein cholesterol	rs17031776	2	44181351	T	C	0.0151406	0.00221634	8.4004e-12	431167	T	C	-0.0173868	0.0141315	0.218562
Low density lipoprotein cholesterol	rs17036085	1	109834039	G	A	-0.0774542	0.00862011	2.60016e-19	431167	G	A	0.0290585	0.029609	0.326392
Low density lipoprotein cholesterol	rs17050272	2	121306440	A	G	-0.0260593	0.00192093	6.4003e-42	431167	A	G	-0.00816281	0.0118564	0.491154
Low density lipoprotein cholesterol	rs17137472	7	17296072	T	C	0.0110657	0.00191756	7.90005e-09	431167	T	C	-0.02124	0.0119962	0.0766337
Low density lipoprotein cholesterol	rs174564	11	61588305	G	A	-0.0407562	0.00200581	8.69961e-92	431167	G	A	0.000212411	0.0119599	0.98583
Low density lipoprotein cholesterol	rs17476364	10	71094504	C	T	-0.033023	0.00308568	1e-26	431167	C	T	0.0615107	0.0251485	0.0144491
Low density lipoprotein cholesterol	rs17580	14	94847262	A	T	0.0514106	0.00450828	4.00037e-30	431167	A	T	0.0283298	0.0621493	0.648509
Low density lipoprotein cholesterol	rs17712208	1	214150445	A	T	0.0296226	0.00511677	7.10003e-09	431167	A	T	-0.0316195	0.0452837	0.485019
Low density lipoprotein cholesterol	rs17875609	19	45820144	T	C	-0.0629727	0.00624071	6.09958e-24	431167	T	C	-0.0240169	0.058481	0.681307
Low density lipoprotein cholesterol	rs17883691	21	33042347	G	GATAA	0.0325059	0.00467574	3.59998e-12	431167	G	GATAA	-0.0502373	0.0214089	0.0189474
Low density lipoprotein cholesterol	rs1800562	6	26093141	A	G	-0.0645775	0.00358339	1.29987e-72	431167	A	G	-0.0377911	0.0313306	0.227739
Low density lipoprotein cholesterol	rs1800961	20	43042364	T	C	-0.0755416	0.0055309	1.80011e-42	431167	T	C	0.015653	0.0284252	0.581858
Low density lipoprotein cholesterol	rs1801689	17	64210580	C	A	0.0832757	0.00557678	1.99986e-50	431167	C	A	-0.0976959	0.0604382	0.105995
Low density lipoprotein cholesterol	rs185263492	2	43996767	A	T	0.0242368	0.0026198	2.19989e-20	431167	A	T	0.00604676	0.0156879	0.69991
Low density lipoprotein cholesterol	rs1883711	20	39179822	C	G	0.156174	0.0056001	3.80189e-171	431167	C	G	-0.0276395	0.024511	0.259474
Low density lipoprotein cholesterol	rs1896995	10	65365385	T	C	0.0127252	0.00192851	4.19952e-11	431167	T	C	0.0360942	0.0118602	0.00233986
Low density lipoprotein cholesterol	rs1963676	21	40709960	T	C	0.0189758	0.00194707	1.9002e-22	431167	T	C	-0.0245843	0.0125759	0.0505976
Low density lipoprotein cholesterol	rs203273	4	40418670	T	C	0.0139005	0.00201444	5.19996e-12	431167	T	C	0.0113422	0.0120598	0.34696
Low density lipoprotein cholesterol	rs2066714	9	107586753	C	T	0.0292953	0.00285967	1.29987e-24	431167	C	T	-0.00662639	0.0200107	0.740537
Low density lipoprotein cholesterol	rs2068888	10	94839642	A	G	-0.0275689	0.00192443	1.50003e-46	431167	A	G	-0.00877226	0.0118003	0.457242
Low density lipoprotein cholesterol	rs2073547	7	44582331	G	A	0.0488167	0.00245287	3.90032e-88	431167	G	A	-0.0195559	0.0126309	0.121561
Low density lipoprotein cholesterol	rs2081048	19	33753166	C	T	-0.0111302	0.00196305	1.40001e-08	431167	C	T	0.0142009	0.0125817	0.259025
Low density lipoprotein cholesterol	rs2082511	3	12925190	G	T	-0.011993	0.0021085	1.29999e-08	431167	G	T	0.00986324	0.0126132	0.434226
Low density lipoprotein cholesterol	rs2122982	12	57781893	A	G	-0.0230697	0.00224176	7.70016e-25	431167	A	G	0.00490895	0.0139837	0.725551
Low density lipoprotein cholesterol	rs213499	1	54866285	C	A	-0.0112731	0.00189239	2.59998e-09	431167	C	A	0.00276988	0.0118343	0.814941
Low density lipoprotein cholesterol	rs216140	5	149443298	T	C	0.0124318	0.00214428	6.69993e-09	431167	T	C	0.0178833	0.0149581	0.231868
Low density lipoprotein cholesterol	rs2193006	12	9236590	G	T	0.0123221	0.00191411	1.2e-10	431167	G	T	0.00330501	0.0118188	0.779753
Low density lipoprotein cholesterol	rs2220729	12	89929953	A	G	0.0128201	0.00201258	1.89998e-10	431167	A	G	0.00100167	0.012398	0.935607
Low density lipoprotein cholesterol	rs2238162	13	32959199	T	C	-0.0251239	0.00192262	5.00035e-39	431167	T	C	-0.00261502	0.0119265	0.826445
Low density lipoprotein cholesterol	rs224424	20	34147998	G	A	-0.0260843	0.00235348	1.50003e-28	431167	A	G	0.0144119	0.0149165	0.33396
Low density lipoprotein cholesterol	rs2250802	10	113921354	A	G	-0.0252871	0.00214648	4.90004e-32	431167	A	G	-0.00232449	0.0126464	0.854165
Low density lipoprotein cholesterol	rs2347699	7	134390964	A	T	-0.0121069	0.00217157	2.5e-08	431167	A	T	-0.00493001	0.0144823	0.733542
Low density lipoprotein cholesterol	rs2382818	2	219155907	T	A	0.0115756	0.00192906	2e-09	431167	T	A	-0.0157751	0.0127344	0.215427
Low density lipoprotein cholesterol	rs2384008	2	24373150	G	A	0.0140236	0.0019676	1e-12	431167	G	A	-0.0268163	0.0129535	0.0384335
Low density lipoprotein cholesterol	rs2395617	6	35285720	C	A	-0.0177128	0.0029086	1.09999e-09	431167	C	A	0.0222526	0.0209338	0.287784
Low density lipoprotein cholesterol	rs2413338	22	35663523	T	C	-0.0123633	0.00200533	7.00003e-10	431167	T	C	-0.000491982	0.0120152	0.967339
Low density lipoprotein cholesterol	rs2439222	3	98613773	T	C	-0.013561	0.00197958	7.39946e-12	431167	T	C	-0.00163289	0.012132	0.892933
Low density lipoprotein cholesterol	rs246564	5	71809363	G	T	0.0162867	0.00247382	4.60045e-11	431167	G	T	0.012072	0.0153608	0.431928
Low density lipoprotein cholesterol	rs2510344	18	21113285	C	T	-0.0116266	0.00192603	1.6e-09	431167	C	T	-0.0216593	0.0117922	0.0662476
Low density lipoprotein cholesterol	rs2522062	5	131805416	G	A	-0.0204169	0.00244858	7.50067e-17	431167	G	A	-0.00530287	0.0142596	0.709981
Low density lipoprotein cholesterol	rs2577611	2	109081066	T	G	0.0184959	0.00239908	1.29987e-14	431167	T	G	0.000797471	0.0134444	0.9527
Low density lipoprotein cholesterol	rs2618567	20	17844492	T	G	-0.036634	0.0020236	2.99985e-73	431167	T	G	-0.0136938	0.0125624	0.275684
Low density lipoprotein cholesterol	rs262680	1	2167149	T	C	-0.0130691	0.00191099	8.00018e-12	431167	T	C	0.000818102	0.0118794	0.945096
Low density lipoprotein cholesterol	rs267733	1	150958836	G	A	-0.0187326	0.00256622	2.90001e-13	431167	G	A	-0.0272482	0.0167771	0.104349
Low density lipoprotein cholesterol	rs2737245	8	116658583	T	G	-0.0328372	0.00213766	2.99985e-53	431167	T	G	0.00945199	0.0127826	0.459638
Low density lipoprotein cholesterol	rs2738447	19	11227480	C	A	0.0591662	0.00188722	1e-200	431167	C	A	-0.000593663	0.0120641	0.960752
Low density lipoprotein cholesterol	rs2740488	9	107661742	C	A	-0.0374266	0.00217187	1.50003e-66	431167	C	A	-0.00772264	0.0148748	0.603637
Low density lipoprotein cholesterol	rs2773807	9	135993044	G	A	-0.0117053	0.00192376	1.2e-09	431167	G	A	-0.0109637	0.0118115	0.35329
Low density lipoprotein cholesterol	rs28406917	7	21449451	T	C	0.0152282	0.00193928	4.10015e-15	431167	T	C	0.007028	0.0118876	0.554383
Low density lipoprotein cholesterol	rs28471687	8	72459582	G	A	0.020205	0.00355787	1.40001e-08	431167	G	A	0.0234319	0.0312189	0.452912
Low density lipoprotein cholesterol	rs28478252	3	136121600	C	A	0.0219291	0.00222734	7.19946e-23	431167	C	A	-0.0109137	0.0142751	0.444551
Low density lipoprotein cholesterol	rs28601761	8	126500031	G	C	-0.0919577	0.00195753	1e-200	431167	G	C	-0.00236146	0.0119695	0.8436
Low density lipoprotein cholesterol	rs28615248	8	55451193	C	T	0.0300403	0.00241463	1.59993e-35	431167	C	T	0.014212	0.0142369	0.318157
Low density lipoprotein cholesterol	rs28807203	19	45173951	C	A	-0.13655	0.00430913	1e-200	431167	C	A	-0.00102736	0.024099	0.965996
Low density lipoprotein cholesterol	rs2911987	8	6564576	G	A	0.0136165	0.0020516	3.19963e-11	431167	G	A	-0.0068155	0.0125635	0.587487
Low density lipoprotein cholesterol	rs2972146	2	227100698	T	G	0.0112509	0.00197461	1.2e-08	431167	T	G	0.00563397	0.0122461	0.645471
Low density lipoprotein cholesterol	rs308915	2	86859298	C	A	-0.0119831	0.00194322	7.00003e-10	431167	C	A	-0.0212194	0.0119186	0.0750171
Low density lipoprotein cholesterol	rs31226	5	53327571	C	T	-0.0109438	0.00196562	2.59998e-08	431167	C	T	0.00965732	0.0120451	0.422691
Low density lipoprotein cholesterol	rs3127580	6	160710851	T	C	0.0545401	0.00263476	3.40017e-95	431167	T	C	-0.0159052	0.0179681	0.376055
Low density lipoprotein cholesterol	rs34023524	9	19327897	C	T	0.0350765	0.00356721	8.10028e-23	431167	C	T	-0.0135267	0.0254352	0.594858
Low density lipoprotein cholesterol	rs34042070	16	72101525	G	C	0.0700152	0.00246375	1.1995e-177	431167	G	C	-0.0177171	0.0149304	0.235366
Low density lipoprotein cholesterol	rs34815285	1	155094271	C	T	0.0125348	0.00189681	3.90032e-11	431167	C	T	-0.0183222	0.0118203	0.121128
Low density lipoprotein cholesterol	rs34914463	17	7366619	C	T	-0.0171311	0.00283229	1.5e-09	431167	C	T	-0.0228411	0.0234804	0.330665
Low density lipoprotein cholesterol	rs35081008	19	58662235	T	C	-0.0322757	0.00262353	8.80035e-35	431167	T	C	0.0473932	0.017401	0.00645758
Low density lipoprotein cholesterol	rs35243054	1	25821671	T	G	-0.0292634	0.00189744	1.20005e-53	431167	T	G	0.0115767	0.0118092	0.32693
Low density lipoprotein cholesterol	rs35363532	7	130445428	CT	C	-0.0186209	0.00191751	2.70023e-22	431167	CT	C	-0.0198058	0.0118507	0.0946673
Low density lipoprotein cholesterol	rs35468353	16	31056433	G	A	0.0193754	0.00197527	1e-22	431167	G	A	0.0148476	0.0120536	0.218024
Low density lipoprotein cholesterol	rs35570186	20	39288654	A	G	0.0299265	0.00510483	4.60002e-09	431167	A	G	-0.0125682	0.0254966	0.622058
Low density lipoprotein cholesterol	rs35814089	6	101433692	C	T	0.0112247	0.00191091	4.30002e-09	431167	C	T	0.0158762	0.0118847	0.181596
Low density lipoprotein cholesterol	rs369298568	18	55319032	C	T	0.020139	0.00291926	5.19996e-12	431167	C	T	0.0127701	0.0184742	0.489416
Low density lipoprotein cholesterol	rs3732359	3	119536429	A	G	-0.0160503	0.00231512	4.10015e-12	431167	A	G	0.0107908	0.0127452	0.397186
Low density lipoprotein cholesterol	rs3775228	4	87985166	T	C	0.0185041	0.00196215	4.10015e-21	431167	T	C	0.0139035	0.0121108	0.250957
Low density lipoprotein cholesterol	rs3780181	9	2640759	G	A	-0.0385591	0.00384155	1e-23	431167	G	A	-0.0275489	0.0259738	0.288852
Low density lipoprotein cholesterol	rs3820897	2	3642361	C	T	-0.0189654	0.00248214	2.19989e-14	431167	C	T	-0.00446053	0.0125113	0.72145
Low density lipoprotein cholesterol	rs3824667	10	8100125	G	A	0.0141513	0.00255074	2.90001e-08	431167	G	A	0.0280687	0.0158533	0.076639
Low density lipoprotein cholesterol	rs41280463	4	154191226	A	G	-0.0196581	0.00257945	2.49977e-14	431167	A	G	-0.0105607	0.0148588	0.477248
Low density lipoprotein cholesterol	rs4148810	7	87102251	T	C	-0.0209187	0.00248633	4.00037e-17	431167	T	C	-0.00846635	0.0148157	0.567699
Low density lipoprotein cholesterol	rs41785	7	116486020	A	C	-0.0111724	0.00194196	8.79995e-09	431167	A	C	-0.013019	0.0120686	0.2807
Low density lipoprotein cholesterol	rs4299376	2	44072576	T	G	-0.0779529	0.00202069	1e-200	431167	T	G	-0.000397699	0.0144299	0.978013
Low density lipoprotein cholesterol	rs4307732	11	126244955	A	G	0.0573325	0.00311171	8.30042e-76	431167	A	G	-0.0069305	0.0160898	0.666658
Low density lipoprotein cholesterol	rs4374942	7	155026807	C	T	0.0259845	0.00364859	1.10002e-12	431167	C	T	0.0327754	0.016166	0.0426187
Low density lipoprotein cholesterol	rs4607926	1	171088413	G	A	-0.0125245	0.002292	4.60002e-08	431167	G	A	-0.016322	0.0144921	0.260054
Low density lipoprotein cholesterol	rs4616688	3	160042459	T	G	-0.013898	0.00192044	4.60045e-13	431167	T	G	0.0105648	0.0121113	0.38304
Low density lipoprotein cholesterol	rs463599	6	160545394	T	G	0.0531173	0.0027429	1.50003e-83	431167	T	G	-0.00889639	0.0182489	0.625902
Low density lipoprotein cholesterol	rs4689088	4	7222253	A	G	0.0146061	0.001972	1.29987e-13	431167	A	G	-0.0226167	0.0121956	0.0636678
Low density lipoprotein cholesterol	rs472495	1	55521313	T	G	0.0546333	0.00197866	8.09096e-168	431167	T	G	-0.0126467	0.0119555	0.290138
Low density lipoprotein cholesterol	rs4751996	10	118397894	G	A	0.0164643	0.00191883	9.49948e-18	431167	G	A	-0.000431925	0.0122198	0.971804
Low density lipoprotein cholesterol	rs4782568	16	83980529	G	C	-0.0198789	0.00193684	1e-24	431167	G	C	-0.0306593	0.0118905	0.00992362
Low density lipoprotein cholesterol	rs4841146	8	9290345	A	C	0.017184	0.00235883	3.19963e-13	431167	A	C	0.025736	0.0139786	0.0656085
Low density lipoprotein cholesterol	rs4860987	4	69491284	T	A	0.0339193	0.00230742	6.4003e-49	431167	T	A	-0.0208819	0.0135535	0.123391
Low density lipoprotein cholesterol	rs4935356	6	32412388	A	T	0.0363583	0.00234984	5.30029e-54	431167	A	T	0.0172306	0.0145441	0.236133
Low density lipoprotein cholesterol	rs4935356	6	32412388	A	T	0.0363583	0.00234984	5.30029e-54	431167	G	T	-0.0113213	0.0127378	0.374115
Low density lipoprotein cholesterol	rs4955153	3	32505265	A	T	-0.0310322	0.00453969	8.19974e-12	431167	A	T	0.0823137	0.0385735	0.0328473
Low density lipoprotein cholesterol	rs4955153	3	32505265	A	T	-0.0310322	0.00453969	8.19974e-12	431167	G	T	0.0541253	0.0292837	0.064558
Low density lipoprotein cholesterol	rs542049	1	109696333	C	T	-0.0207965	0.00201843	6.79986e-25	431167	C	T	0.00726512	0.0131403	0.580341
Low density lipoprotein cholesterol	rs55637835	1	55466303	T	C	-0.0239567	0.00294683	4.30031e-16	431167	T	C	-0.0220076	0.0196696	0.263198
Low density lipoprotein cholesterol	rs55714927	17	7080316	T	C	-0.0397688	0.00243653	6.89922e-60	431167	T	C	-0.00624914	0.0135402	0.644423
Low density lipoprotein cholesterol	rs557933	1	234853268	C	A	0.044949	0.00189236	1e-124	431167	C	A	0.00947529	0.0118573	0.424227
Low density lipoprotein cholesterol	rs56000661	17	73878654	C	A	-0.0207389	0.002068	1.10002e-23	431167	C	A	-0.0176119	0.0139843	0.207884
Low density lipoprotein cholesterol	rs56265089	16	72259360	A	G	-0.0487402	0.00569811	1.20005e-17	431167	A	G	0.0586082	0.0626477	0.34952
Low density lipoprotein cholesterol	rs58148580	4	124758773	T	C	0.0198041	0.00305834	9.49948e-11	431167	T	C	-0.00694435	0.0186726	0.709967
Low density lipoprotein cholesterol	rs58542926	19	19379549	T	C	-0.132092	0.00352508	1e-200	431167	T	C	0.0163522	0.0241879	0.499011
Low density lipoprotein cholesterol	rs59328596	8	21928227	A	G	-0.0234829	0.00268649	2.29985e-18	431167	A	G	-0.011288	0.0154552	0.465164
Low density lipoprotein cholesterol	rs603424	10	102075479	A	G	0.021614	0.00254438	1.99986e-17	431167	A	G	0.00996921	0.0185571	0.591116
Low density lipoprotein cholesterol	rs60847460	10	113983758	T	C	-0.0159145	0.00274091	6.4e-09	431167	T	C	-0.0176766	0.0176447	0.316435
Low density lipoprotein cholesterol	rs60852193	3	147032401	A	G	0.0128346	0.00224731	1.09999e-08	431167	A	G	0.0389395	0.0170073	0.0220465
Low density lipoprotein cholesterol	rs608994	20	12980885	A	G	0.0116834	0.00205876	1.40001e-08	431167	A	G	0.00611951	0.0123634	0.620622
Low density lipoprotein cholesterol	rs6090040	20	62692060	C	A	-0.0170833	0.00192902	8.30042e-19	431167	C	A	-0.0197533	0.0119256	0.0976472
Low density lipoprotein cholesterol	rs6093446	20	39780932	A	G	0.0324432	0.00211743	5.50047e-53	431167	A	G	0.0157109	0.0138161	0.255478
Low density lipoprotein cholesterol	rs6139114	20	392335	G	C	-0.0212079	0.00346407	9.20005e-10	431167	G	C	0.00404392	0.0228755	0.859681
Low density lipoprotein cholesterol	rs61468422	11	66183248	A	G	-0.0179139	0.00243724	1.99986e-13	431167	A	G	-0.0123795	0.0153671	0.420482
Low density lipoprotein cholesterol	rs61750929	9	91495135	T	C	-0.0243212	0.00418258	6.1e-09	431167	T	C	-0.0331917	0.0331758	0.317079
Low density lipoprotein cholesterol	rs61754230	12	72179446	T	C	0.0636057	0.006869	1.99986e-20	431167	T	C	0.0749845	0.078797	0.341291
Low density lipoprotein cholesterol	rs61871243	11	2998622	A	G	0.018856	0.00288791	6.59933e-11	431167	A	G	0.0272539	0.0196618	0.165706
Low density lipoprotein cholesterol	rs62008532	15	62365877	C	T	0.0112369	0.00193792	6.69993e-09	431167	C	T	0.0155216	0.0119118	0.192559
Low density lipoprotein cholesterol	rs62072466	17	18115544	A	T	0.0178362	0.00243944	2.60016e-13	431167	A	T	-0.00775641	0.0169002	0.646267
Low density lipoprotein cholesterol	rs62219001	21	16582880	T	G	-0.0530653	0.00748012	1.29987e-12	431167	T	G	-0.0273131	0.0692482	0.693269
Low density lipoprotein cholesterol	rs62305783	4	100293200	T	C	0.0218533	0.00332953	5.30029e-11	431167	T	C	-0.000310999	0.0168049	0.985235
Low density lipoprotein cholesterol	rs62509311	8	74907295	T	A	-0.0159506	0.00212802	6.59933e-14	431167	T	A	-0.00694367	0.0131612	0.597788
Low density lipoprotein cholesterol	rs62544387	9	33163523	G	C	-0.0148144	0.00228849	9.60064e-11	431167	G	C	-0.0024835	0.0131124	0.849779
Low density lipoprotein cholesterol	rs6602909	13	114551993	C	T	0.0296194	0.00205245	3.29989e-47	431167	C	T	0.0112625	0.0124175	0.364413
Low density lipoprotein cholesterol	rs6606731	12	109982578	A	T	0.0159681	0.00242777	4.79954e-11	431167	A	T	0.0460635	0.018021	0.0105852
Low density lipoprotein cholesterol	rs666334	2	45884213	A	G	0.0141091	0.00209008	1.50003e-11	431167	A	G	-0.0180473	0.0145395	0.21451
Low density lipoprotein cholesterol	rs6709904	2	44080324	G	A	-0.0505577	0.00299811	8.4004e-64	431167	G	A	0.0240499	0.0194626	0.21657
Low density lipoprotein cholesterol	rs67560206	5	75591986	C	G	0.0276835	0.00355832	7.29962e-15	431167	C	G	-0.00842282	0.0186909	0.65225
Low density lipoprotein cholesterol	rs6785233	3	170756985	G	T	0.0277941	0.00353741	3.90032e-15	431167	G	T	0.0532522	0.0310706	0.0865446
Low density lipoprotein cholesterol	rs67854369	13	51045297	GT	G	-0.0124182	0.00211554	4.39997e-09	431167	GT	G	-0.0220381	0.0132247	0.0956269
Low density lipoprotein cholesterol	rs68023264	17	27686313	A	G	-0.021396	0.00273892	5.60015e-15	431167	A	G	-0.0414668	0.0155092	0.00750222
Low density lipoprotein cholesterol	rs6882076	5	156390297	C	T	0.0455741	0.00198294	6.9024e-117	431167	C	T	-0.00735645	0.0125928	0.559101
Low density lipoprotein cholesterol	rs6896005	5	122834112	C	T	0.0199662	0.00192092	2.60016e-25	431167	C	T	0.0102007	0.0117887	0.386879
Low density lipoprotein cholesterol	rs7005453	8	126629700	A	G	0.0135228	0.00235313	9.09997e-09	431167	A	G	-0.00320579	0.0146975	0.827337
Low density lipoprotein cholesterol	rs704	17	26694861	A	G	0.0192243	0.00191489	1e-23	431167	A	G	-0.00354075	0.0119457	0.766922
Low density lipoprotein cholesterol	rs7108486	11	5677158	C	T	-0.0439372	0.00634523	4.40048e-12	431167	C	T	-0.00941095	0.0403806	0.815718
Low density lipoprotein cholesterol	rs71311871	3	58420613	G	A	-0.0400404	0.00347381	9.70063e-31	431167	G	A	0.0260688	0.0216292	0.228104
Low density lipoprotein cholesterol	rs7136799	12	9178194	T	C	0.0182634	0.00228401	1.29987e-15	431167	T	C	0.000874142	0.0146812	0.952521
Low density lipoprotein cholesterol	rs7187512	16	56840171	G	A	-0.0109739	0.00193603	1.40001e-08	431167	G	A	0.0161926	0.0124083	0.1919
Low density lipoprotein cholesterol	rs7204	5	139624864	C	T	-0.0160365	0.00234828	8.49963e-12	431167	C	T	0.0277374	0.0132074	0.0357174
Low density lipoprotein cholesterol	rs72631343	17	67191270	G	C	-0.04404	0.00285567	1.20005e-53	431167	G	C	-0.00332483	0.0168093	0.843203
Low density lipoprotein cholesterol	rs72784625	2	8720650	G	T	-0.0125258	0.00215358	5.99998e-09	431167	G	T	-0.00589623	0.0126626	0.641471
Low density lipoprotein cholesterol	rs72818967	2	101593423	A	G	-0.0161257	0.00282958	1.2e-08	431167	A	G	0.023097	0.0168004	0.169197
Low density lipoprotein cholesterol	rs7300192	12	51794043	G	A	-0.0174791	0.00198948	1.59993e-18	431167	G	A	0.00490916	0.0125376	0.695388
Low density lipoprotein cholesterol	rs73015024	19	11197598	T	G	-0.219509	0.00286668	1e-200	431167	T	G	0.0241041	0.0193171	0.212101
Low density lipoprotein cholesterol	rs73075609	20	5580789	T	C	0.0490853	0.0059639	1.9002e-16	431167	T	C	0.105682	0.0629735	0.0933082
Low density lipoprotein cholesterol	rs7310615	12	111865049	G	C	0.0213639	0.00192973	1.69981e-28	431167	G	C	-0.00291919	0.0119974	0.807759
Low density lipoprotein cholesterol	rs73118985	20	39093473	C	T	-0.0393312	0.00477345	1.69981e-16	431167	C	T	-0.0325024	0.0446083	0.466235
Low density lipoprotein cholesterol	rs7316368	12	617210	C	T	0.0157077	0.00216882	4.40048e-13	431167	C	T	-0.000336848	0.0152881	0.982421
Low density lipoprotein cholesterol	rs738170	22	45721196	T	C	0.0128409	0.00197206	7.39946e-11	431167	T	C	0.0108468	0.0118559	0.360253
Low density lipoprotein cholesterol	rs739431	3	50255305	G	A	-0.0152048	0.00277482	4.30002e-08	431167	G	A	-0.00380171	0.0165867	0.818712
Low density lipoprotein cholesterol	rs74035509	16	88567333	T	C	0.0265066	0.00358126	1.29987e-13	431167	T	C	-0.0452901	0.0266707	0.089485
Low density lipoprotein cholesterol	rs74341202	3	132183991	A	G	-0.0476176	0.00420924	1.10002e-29	431167	A	G	0.0132132	0.0245894	0.591022
Low density lipoprotein cholesterol	rs7516453	1	15972558	G	C	-0.0123612	0.00212883	6.4e-09	431167	G	C	0.0197447	0.0124986	0.114164
Low density lipoprotein cholesterol	rs7551451	1	235110095	G	A	-0.0216138	0.00236124	5.50047e-20	431167	G	A	0.00999104	0.016609	0.547478
Low density lipoprotein cholesterol	rs75588192	12	133048600	A	G	0.0197578	0.00282447	2.60016e-12	431167	A	G	-0.000249383	0.0177803	0.988809
Low density lipoprotein cholesterol	rs7569317	2	203527979	C	T	0.0254243	0.00189143	3.40017e-41	431167	C	T	-0.00285693	0.0118279	0.809135
Low density lipoprotein cholesterol	rs75735512	15	57047196	G	A	0.0333884	0.00466944	8.69961e-13	431167	G	A	-0.0286898	0.0343771	0.403965
Low density lipoprotein cholesterol	rs7603427	2	204317553	T	C	0.0138321	0.00189786	3.10027e-13	431167	T	C	0.00976879	0.0118828	0.411021
Low density lipoprotein cholesterol	rs76147254	1	28574497	C	G	-0.0204889	0.00375412	4.79999e-08	431167	C	G	0.00936825	0.0272244	0.730762
Low density lipoprotein cholesterol	rs76769360	4	39989467	A	G	-0.0235457	0.00382146	7.19996e-10	431167	T	G	-0.00241141	0.035894	0.946437
Low density lipoprotein cholesterol	rs76769360	4	39989467	A	G	-0.0235457	0.00382146	7.19996e-10	431167	A	G	0.0451196	0.0218496	0.0389224
Low density lipoprotein cholesterol	rs76775468	8	28843630	C	T	0.0286419	0.00485427	3.59998e-09	431167	C	T	-0.00660975	0.0353468	0.851663
Low density lipoprotein cholesterol	rs76895963	12	4384844	G	T	-0.0709513	0.00741143	1e-21	431167	G	T	0.0637745	0.035387	0.0715138
Low density lipoprotein cholesterol	rs76984261	19	45635036	T	A	0.0408799	0.00413894	5.19996e-23	431167	T	A	-0.013725	0.0279085	0.622871
Low density lipoprotein cholesterol	rs7707394	5	74472939	A	G	0.0511164	0.00199404	6.29506e-145	431167	A	G	0.00319258	0.0121688	0.793045
Low density lipoprotein cholesterol	rs7746081	6	16126934	A	G	-0.0334797	0.00207864	2.29985e-58	431167	A	G	-0.00533718	0.0122448	0.662929
Low density lipoprotein cholesterol	rs77542162	17	67081278	G	A	0.17887	0.00645012	2.89734e-169	431167	G	A	-0.0288603	0.0756021	0.702655
Low density lipoprotein cholesterol	rs77960347	18	47109955	G	A	0.0851286	0.00836788	2.60016e-24	431167	G	A	-0.0286888	0.0694405	0.679502
Low density lipoprotein cholesterol	rs78058190	2	219699999	A	G	0.0270032	0.00486519	2.90001e-08	431167	A	G	0.0197942	0.0215687	0.358761
Low density lipoprotein cholesterol	rs78173576	17	7217099	G	T	-0.0341094	0.00510931	2.49977e-11	431167	G	T	0.0277087	0.0321279	0.388441
Low density lipoprotein cholesterol	rs78677597	6	100610044	C	A	-0.0210513	0.00222461	2.99985e-21	431167	C	A	0.00584972	0.0145107	0.686852
Low density lipoprotein cholesterol	rs7902032	10	114703281	T	C	0.0127474	0.00225205	1.5e-08	431167	T	C	0.014819	0.0144769	0.306008
Low density lipoprotein cholesterol	rs7908745	10	45953767	G	A	0.0134821	0.00206234	6.29941e-11	431167	G	A	-0.00296829	0.0122696	0.808841
Low density lipoprotein cholesterol	rs7960935	12	100789852	C	T	-0.0144037	0.00193922	1.10002e-13	431167	C	T	0.0148372	0.0118042	0.208776
Low density lipoprotein cholesterol	rs799157	7	73020301	C	T	-0.0468863	0.00468473	1.39991e-23	431167	C	T	-0.0662205	0.0388986	0.0886829
Low density lipoprotein cholesterol	rs8005362	14	70770867	G	A	0.0201149	0.00192716	1.69981e-25	431167	G	A	0.00923185	0.0118155	0.434605
Low density lipoprotein cholesterol	rs80276949	10	52373245	A	G	0.0468997	0.00644767	3.50026e-13	431167	A	G	-0.0580576	0.0545923	0.287566
Low density lipoprotein cholesterol	rs8030799	15	91109374	C	G	-0.0160446	0.0026849	2.30001e-09	431167	C	G	-0.00606012	0.015511	0.69602
Low density lipoprotein cholesterol	rs8103315	19	45254168	A	C	0.0630036	0.00279272	1.09901e-112	431167	A	C	-0.00723536	0.015214	0.634378
Low density lipoprotein cholesterol	rs867772	1	220972343	G	A	0.0311833	0.0020318	3.69999e-53	431167	G	A	0.00950233	0.0131396	0.46957
Low density lipoprotein cholesterol	rs9287908	2	169828867	T	C	-0.0251497	0.00193692	1.50003e-38	431167	T	C	0.0194175	0.011783	0.0993688
Low density lipoprotein cholesterol	rs9297994	8	59392324	A	G	-0.0411393	0.0020233	6.59933e-92	431167	A	G	0.0251334	0.0121595	0.0387374
Low density lipoprotein cholesterol	rs934197	2	21267461	A	G	0.112288	0.00200093	1e-200	431167	A	G	-0.0195555	0.0130755	0.134762
Low density lipoprotein cholesterol	rs9389268	6	135419631	G	A	-0.0276924	0.00218455	8.00018e-37	431167	G	A	0.011466	0.0124434	0.356817
Low density lipoprotein cholesterol	rs9471975	6	42919222	C	T	-0.0146922	0.00193549	3.19963e-14	431167	C	T	-0.00259673	0.0118818	0.827004
Low density lipoprotein cholesterol	rs9604529	13	114622597	G	A	-0.020138	0.00244294	1.69981e-16	431167	G	A	-0.0324902	0.0182936	0.0757251
Low density lipoprotein cholesterol	rs9616822	22	50840573	A	G	0.0158614	0.00201459	3.50026e-15	431167	A	G	-0.00797527	0.0118879	0.502303
Low density lipoprotein cholesterol	rs964184	11	116648917	C	G	-0.106826	0.00280881	1e-200	431167	C	G	-0.0258092	0.016787	0.124183
Low density lipoprotein cholesterol	rs969075	20	17792323	C	T	0.0132764	0.00204072	7.70016e-11	431167	C	T	-0.00628768	0.0132008	0.633854
Low density lipoprotein cholesterol	rs9834932	3	32535382	G	A	-0.0379173	0.00335939	1.50003e-29	431167	G	A	0.00139285	0.0213666	0.948024
Low density lipoprotein cholesterol	rs9871402	3	142024351	C	A	-0.0116615	0.00193675	1.7e-09	431167	C	A	-0.00691233	0.0118523	0.559755
Low density lipoprotein cholesterol	rs9894946	17	7571080	G	A	-0.0235826	0.0026656	8.99912e-19	431167	G	A	-0.0269228	0.016425	0.101185
Low density lipoprotein cholesterol	rs9915658	17	40449962	A	G	0.0144735	0.0021492	1.59993e-11	431167	A	G	0.00653787	0.0142103	0.645458
Low density lipoprotein cholesterol	rs9987289	8	9183358	G	A	0.0567992	0.00331823	1.10002e-65	431167	G	A	-0.0259579	0.016749	0.121185
Apolipoprotein B	rs1003533	5	131755651	T	C	-0.0200281	0.00266165	5.30029e-14		T	C	-0.000441372	0.014281	0.975344
Apolipoprotein B	rs10087526	8	55433151	G	T	0.0187619	0.00260759	6.20012e-13		G	T	0.00513589	0.0140773	0.715235
Apolipoprotein B	rs10127775	1	230295789	T	A	-0.0233243	0.00212188	4.19952e-28		T	A	-0.0137393	0.0118348	0.245671
Apolipoprotein B	rs10151436	14	73616095	T	A	-0.0189374	0.00330287	9.80009e-09		T	A	0.0437463	0.01944	0.0244281
Apolipoprotein B	rs10201242	2	158464849	A	G	-0.0226288	0.00397212	1.2e-08		A	G	-0.0339606	0.0256473	0.185457
Apolipoprotein B	rs10448340	9	139320069	G	T	-0.0170557	0.00223016	1.99986e-14		G	T	-0.0098279	0.0128068	0.442845
Apolipoprotein B	rs10794579	10	124686656	C	T	0.0137267	0.00210335	6.79986e-11		C	T	0.0034766	0.012186	0.775418
Apolipoprotein B	rs10832963	11	18664241	G	T	0.0219536	0.00238777	3.80014e-20		G	T	-0.00996275	0.0120984	0.410238
Apolipoprotein B	rs10953298	7	100216773	T	C	-0.0170824	0.00245825	3.69999e-12		T	C	0.0330489	0.0136722	0.0156394
Apolipoprotein B	rs11047939	12	9061971	A	G	0.0152893	0.00250351	1e-09		A	G	-0.0103746	0.0129298	0.42233
Apolipoprotein B	rs11057397	12	124419728	T	C	-0.0183422	0.00220085	7.8001e-17		T	C	0.0274034	0.0128607	0.033107
Apolipoprotein B	rs11057837	12	125311720	T	C	0.0217967	0.00344421	2.5e-10		T	C	0.0203901	0.0180716	0.259196
Apolipoprotein B	rs11099097	4	81167309	T	C	-0.0161746	0.00229432	1.80011e-12		T	C	0.0179555	0.0124412	0.148955
Apolipoprotein B	rs112220485	17	40522713	C	T	0.0205179	0.0037343	3.89996e-08		C	T	-0.0304708	0.0245294	0.214157
Apolipoprotein B	rs112758337	7	97977268	A	G	-0.0212571	0.00267849	2.09991e-15		A	G	-0.0225866	0.0164535	0.169829
Apolipoprotein B	rs113177823	3	132217703	A	G	-0.0412221	0.00464641	7.19946e-19		A	G	0.012278	0.0245503	0.616991
Apolipoprotein B	rs114165349	1	27021913	C	G	0.0903258	0.00692945	7.70016e-39		C	G	-0.0100164	0.0306215	0.743589
Apolipoprotein B	rs11568318	2	234665498	A	C	0.0288066	0.0041573	4.19952e-12		A	C	0.0318761	0.034836	0.360174
Apolipoprotein B	rs115692156	2	21077208	G	A	-0.11153	0.0118551	5.10035e-21		G	A	-0.0149427	0.0366047	0.683114
Apolipoprotein B	rs11591147	1	55505647	T	G	-0.345954	0.00790085	1e-200		T	G	0.0216079	0.0312091	0.488712
Apolipoprotein B	rs11601507	11	5701074	A	C	0.0414121	0.004036	1.10002e-24		A	C	0.0299517	0.021991	0.1732
Apolipoprotein B	rs11621792	14	24871926	T	C	0.0210752	0.00210348	1.29987e-23		T	C	-0.0168762	0.0122251	0.167445
Apolipoprotein B	rs116734477	5	52095024	T	C	-0.0633493	0.00526644	2.49977e-33		T	C	-0.0418698	0.0347997	0.228912
Apolipoprotein B	rs11673631	19	45225423	C	G	0.0390031	0.00513811	3.19963e-14		C	G	0.016996	0.0291051	0.559253
Apolipoprotein B	rs11709868	3	142648844	T	G	-0.015551	0.00228244	9.49948e-12		T	G	0.00434392	0.0135358	0.748271
Apolipoprotein B	rs117733303	6	160922870	G	A	0.0864463	0.00771098	3.59998e-29		G	A	-0.0390451	0.0569117	0.492673
Apolipoprotein B	rs118039278	6	160985526	A	G	0.0868026	0.00387054	2.19786e-111		A	G	-0.0502798	0.028511	0.0778126
Apolipoprotein B	rs11901691	2	43850522	A	C	0.0142576	0.00211213	1.50003e-11		A	C	-0.0123869	0.011865	0.296489
Apolipoprotein B	rs12046278	1	10799577	C	T	-0.0156231	0.00217266	6.4003e-13		C	T	0.0115433	0.0119238	0.332998
Apolipoprotein B	rs12054451	3	122064369	G	T	0.0159506	0.00238162	2.09991e-11		G	T	-0.0283366	0.0139042	0.0415518
Apolipoprotein B	rs12078100	1	16512586	G	C	0.0152136	0.00213952	1.20005e-12		G	C	0.0132627	0.0131699	0.313914
Apolipoprotein B	rs12208357	6	160543148	T	C	0.0629791	0.0040818	1e-53		T	C	0.00709968	0.0254967	0.780664
Apolipoprotein B	rs1229984	4	100239319	C	T	0.0385152	0.00631264	1.09999e-09		C	T	-0.0666487	0.0857876	0.437216
Apolipoprotein B	rs12469941	2	135629927	T	C	0.0134202	0.00209668	1.5e-10		T	C	-0.0129139	0.0118521	0.275897
Apolipoprotein B	rs12471768	2	64928603	C	T	0.0139101	0.00226938	8.79995e-10		C	T	-8.84522e-05	0.014029	0.994969
Apolipoprotein B	rs1250258	2	216300185	T	C	0.0141509	0.00235577	1.89998e-09		T	C	0.00698786	0.0145859	0.631881
Apolipoprotein B	rs12597418	16	71855220	A	G	0.0182198	0.00215637	2.90001e-17		A	G	-0.0512252	0.0123032	3.13321e-05
Apolipoprotein B	rs1260326	2	27730940	C	T	-0.0495555	0.00211469	1.90108e-121		C	T	-0.0252773	0.0123936	0.0413962
Apolipoprotein B	rs12603290	17	45650196	C	T	-0.0288448	0.00207989	9.79941e-44		C	T	-0.00961943	0.011803	0.415073
Apolipoprotein B	rs12691088	19	45418486	A	G	0.246111	0.00769582	1e-200		A	G	-0.0365369	0.0327926	0.265202
Apolipoprotein B	rs1277762	10	18494666	T	C	0.0171563	0.00286751	2.19999e-09		T	C	-0.00745013	0.0148978	0.617018
Apolipoprotein B	rs12916	5	74656539	C	T	0.0549288	0.00212005	5.19996e-148		C	T	0.0345747	0.0118346	0.00348345
Apolipoprotein B	rs13076933	3	12327431	G	T	-0.0182624	0.00238248	1.80011e-14		G	T	-0.00585156	0.0132898	0.659717
Apolipoprotein B	rs13108218	4	3443931	G	A	-0.0229367	0.00215262	1.59993e-26		G	A	-0.0121344	0.0126597	0.337809
Apolipoprotein B	rs13230111	7	130437124	G	A	-0.0138317	0.00207813	2.80027e-11		G	A	-0.0181369	0.0118328	0.125335
Apolipoprotein B	rs13247874	7	73010442	T	C	-0.0215939	0.00261336	1.39991e-16		T	C	3.74248e-05	0.0154964	0.998073
Apolipoprotein B	rs13379043	14	74250126	C	T	-0.0143675	0.00235876	1.09999e-09		C	T	-9.66014e-06	0.0147585	0.999478
Apolipoprotein B	rs13389219	2	165528876	T	C	-0.0161286	0.00211805	2.60016e-14		T	C	-0.0220576	0.0124058	0.0754032
Apolipoprotein B	rs1358980	6	43764551	T	C	0.0149035	0.00209447	1.10002e-12		T	C	-0.00673463	0.0118039	0.568311
Apolipoprotein B	rs13702	8	19824492	C	T	-0.0295019	0.00229451	7.8001e-38		C	T	-0.0346523	0.0134917	0.0102167
Apolipoprotein B	rs138026891	2	21086334	T	C	-0.0687023	0.0101987	1.59993e-11		T	C	0.0538047	0.0470168	0.25247
Apolipoprotein B	rs138354	22	41272143	C	T	-0.0120708	0.00208392	6.90001e-09		C	T	-0.00223368	0.0118168	0.850073
Apolipoprotein B	rs138692741	19	45467132	T	C	0.0714986	0.00568647	2.99985e-36		T	C	0.00802146	0.0332403	0.809309
Apolipoprotein B	rs141469619	11	116714293	G	A	0.0785766	0.011117	1.59993e-12		G	A	0.108771	0.0900991	0.227343
Apolipoprotein B	rs143020224	19	11187324	G	C	-0.165274	0.0031786	1e-200		G	C	0.0239305	0.0192777	0.214473
Apolipoprotein B	rs145730801	14	94768196	C	T	0.0374641	0.00515235	3.59998e-13		C	T	-0.0137465	0.0919772	0.881194
Apolipoprotein B	rs146534110	6	160578069	T	G	0.0667337	0.00906368	1.80011e-13		T	G	-0.116589	0.0833956	0.162106
Apolipoprotein B	rs147539187	6	11839042	G	C	-0.0227347	0.00398012	1.09999e-08		G	C	-0.0223262	0.0384679	0.561654
Apolipoprotein B	rs148601586	19	45346666	G	C	0.183504	0.00917667	5.90065e-89		G	C	-0.254943	0.118004	0.0307369
Apolipoprotein B	rs148933445	19	45302504	A	G	-0.573249	0.00759178	1e-200		A	G	-0.00949077	0.0425166	0.82336
Apolipoprotein B	rs150474434	2	118845121	A	G	-0.0343097	0.00345194	2.80027e-23		A	G	-0.00504009	0.0221572	0.820059
Apolipoprotein B	rs150503754	19	45579242	C	T	-0.0517861	0.00867735	2.39999e-09		C	T	-0.003963	0.0342332	0.907839
Apolipoprotein B	rs150820726	19	45227155	T	A	0.0717565	0.0105629	1.10002e-11		T	A	-0.0197292	0.0285031	0.488826
Apolipoprotein B	rs1556562	1	93034023	T	G	0.0159957	0.00247804	1.09999e-10		T	G	-0.0251201	0.0141308	0.0754553
Apolipoprotein B	rs1561139	16	56852822	T	G	-0.0131421	0.0021042	4.20001e-10		T	G	0.0190612	0.0125947	0.130172
Apolipoprotein B	rs17036085	1	109834039	G	A	-0.0684968	0.00943874	4.00037e-13		G	A	0.0290585	0.029609	0.326392
Apolipoprotein B	rs17050272	2	121306440	A	G	-0.0244302	0.00210465	3.80014e-31		A	G	-0.00816281	0.0118564	0.491154
Apolipoprotein B	rs174564	11	61588305	G	A	-0.0450573	0.00218206	1e-94		G	A	0.000212411	0.0119599	0.98583
Apolipoprotein B	rs17476364	10	71094504	C	T	-0.0209325	0.00334727	4e-10		C	T	0.0615107	0.0251485	0.0144491
Apolipoprotein B	rs17569873	20	62896110	T	C	0.0183445	0.00259488	1.59993e-12		T	C	-0.0281015	0.0173254	0.104807
Apolipoprotein B	rs1801689	17	64210580	C	A	0.0646379	0.00603967	9.8992e-27		C	A	-0.0976959	0.0604382	0.105995
Apolipoprotein B	rs183130	16	56991363	T	C	-0.0478017	0.00222241	1.30017e-102		T	C	-0.0179484	0.0131551	0.172453
Apolipoprotein B	rs188608977	1	109725404	T	G	0.0621212	0.0103688	2.1e-09		T	G	-0.0318989	0.055193	0.563296
Apolipoprotein B	rs1888488	21	40686521	T	C	0.0173586	0.00210255	1.50003e-16		T	C	-0.0256797	0.0125571	0.0408517
Apolipoprotein B	rs200046586	19	45241248	C	CA	0.412271	0.00778939	1e-200		CA	C	0.0331893	0.0475291	0.484994
Apolipoprotein B	rs2043085	15	58680954	C	T	-0.0193562	0.00213525	1.20005e-19		C	T	0.00321905	0.0119376	0.787425
Apolipoprotein B	rs2068888	10	94839642	A	G	-0.0241729	0.00208746	5.19996e-31		A	G	-0.00877226	0.0118003	0.457242
Apolipoprotein B	rs2073547	7	44582331	G	A	0.0312042	0.00266416	1.10002e-31		G	A	-0.0195559	0.0126309	0.121561
Apolipoprotein B	rs2137234	4	26080549	C	T	0.0152817	0.00262327	5.69994e-09		C	T	-0.00228604	0.0165872	0.890383
Apolipoprotein B	rs2160994	12	50650057	C	T	0.0172687	0.00217691	2.09991e-15		C	T	0.0014535	0.0124596	0.907132
Apolipoprotein B	rs2199048	17	73868288	G	A	-0.0132194	0.00224306	3.79997e-09		G	A	-0.0175296	0.0140601	0.212484
Apolipoprotein B	rs2238162	13	32959199	T	C	-0.0226439	0.00208185	1.50003e-27		T	C	-0.00261502	0.0119265	0.826445
Apolipoprotein B	rs224391	20	34107160	C	G	-0.0174615	0.00248326	1.99986e-12		C	G	-0.0253871	0.0143027	0.0758997
Apolipoprotein B	rs2256814	20	62373983	A	G	0.0145175	0.00261621	2.90001e-08		A	G	-0.000436478	0.0152067	0.977102
Apolipoprotein B	rs2287622	2	169830328	G	A	-0.0203449	0.00211842	7.70016e-22		G	A	0.0201792	0.0117694	0.0864271
Apolipoprotein B	rs2446066	12	53778650	T	G	0.0155774	0.00273619	1.2e-08		T	G	0.0116146	0.0161149	0.471071
Apolipoprotein B	rs2618566	20	17844684	T	G	-0.0303008	0.00219303	1.99986e-43		T	G	-0.00857271	0.0127226	0.500426
Apolipoprotein B	rs2737263	8	116667539	T	G	-0.0185263	0.00231348	1.20005e-15		T	G	0.00926025	0.0127614	0.468057
Apolipoprotein B	rs2738447	19	11227480	C	A	0.0436273	0.00209036	9.8992e-97		C	A	-0.000593663	0.0120641	0.960752
Apolipoprotein B	rs2761311	10	95052021	T	C	0.012077	0.00211012	1e-08		T	C	0.0147859	0.0118052	0.21039
Apolipoprotein B	rs278981	4	40428010	C	T	0.0148256	0.00239561	6.1e-10		C	T	-0.00825447	0.014048	0.556807
Apolipoprotein B	rs2807854	1	221029841	C	T	0.0162948	0.00220437	1.39991e-13		C	T	-0.006345	0.0122524	0.604557
Apolipoprotein B	rs28406917	7	21449451	T	C	0.0134005	0.00210735	2e-10		T	C	0.007028	0.0118876	0.554383
Apolipoprotein B	rs28590710	5	71932487	A	G	-0.0177486	0.00273845	9.09913e-11		A	G	0.00476591	0.0142636	0.738282
Apolipoprotein B	rs28601761	8	126500031	G	C	-0.07256	0.00212854	1e-200		G	C	-0.00236146	0.0119695	0.8436
Apolipoprotein B	rs3127580	6	160710851	T	C	0.0404476	0.00286539	2.99985e-45		T	C	-0.0159052	0.0179681	0.376055
Apolipoprotein B	rs34042070	16	72101525	G	C	0.0494204	0.00267088	1.9002e-76		G	C	-0.0177171	0.0149304	0.235366
Apolipoprotein B	rs35081008	19	58662235	T	C	-0.0311143	0.00290126	7.8001e-27		T	C	0.0473932	0.017401	0.00645758
Apolipoprotein B	rs35278712	17	29618023	GAAAT	G	0.0199983	0.00230836	4.60045e-18		GAAATAAAT	G	0.00590584	0.0451224	0.895866
Apolipoprotein B	rs35583283	8	18254509	C	G	0.0160188	0.00286821	2.30001e-08		C	G	-0.00054445	0.0148669	0.970787
Apolipoprotein B	rs35764292	2	21477029	G	A	0.0509038	0.00532869	1.29987e-21		G	A	0.00606912	0.0373371	0.870873
Apolipoprotein B	rs35882350	12	623129	G	A	0.0135528	0.0023664	1e-08		G	A	-0.00119655	0.0132375	0.927976
Apolipoprotein B	rs3746337	20	25208272	T	C	0.0156368	0.00207666	5.10035e-14		T	C	0.00069182	0.0118506	0.953447
Apolipoprotein B	rs3780181	9	2640759	G	A	-0.0259729	0.00417003	4.70002e-10		G	A	-0.0275489	0.0259738	0.288852
Apolipoprotein B	rs3822855	6	116316882	T	G	0.0148392	0.00211668	2.39994e-12		T	G	0.0189845	0.0119052	0.110793
Apolipoprotein B	rs4052908	6	139842576	AATT	A	-0.012576	0.00217168	7.00003e-09		AATT	A	0.00686837	0.0119344	0.564947
Apolipoprotein B	rs4307732	11	126244955	A	G	0.0481874	0.00338596	5.79963e-46		A	G	-0.0069305	0.0160898	0.666658
Apolipoprotein B	rs4470903	7	21604916	G	C	0.0345326	0.00253303	2.60016e-42		G	C	-0.0119912	0.0144351	0.406146
Apolipoprotein B	rs454715	19	49114236	G	T	-0.0235286	0.0020918	2.39994e-29		G	T	-0.00455665	0.0130835	0.727634
Apolipoprotein B	rs45537841	7	87110640	T	C	-0.0158986	0.00270418	4.09996e-09		T	C	-0.0125398	0.0148854	0.399552
Apolipoprotein B	rs4671050	2	62988169	T	G	-0.0196981	0.00222973	1e-18		T	G	-0.01243	0.0122924	0.311923
Apolipoprotein B	rs4687614	3	52492085	A	G	0.0269271	0.0045666	3.69999e-09		A	G	0.053133	0.0318501	0.095273
Apolipoprotein B	rs4689088	4	7222253	A	G	0.0124572	0.00214057	5.89997e-09		A	G	-0.0226167	0.0121956	0.0636678
Apolipoprotein B	rs472495	1	55521313	T	G	0.0407634	0.00217172	1.29987e-78		T	G	-0.0126467	0.0119555	0.290138
Apolipoprotein B	rs4782568	16	83980529	G	C	-0.0182854	0.00210073	3.19963e-18		G	C	-0.0306593	0.0118905	0.00992362
Apolipoprotein B	rs478975	1	234773373	A	G	0.0141364	0.00217403	7.89951e-11		A	G	0.0075966	0.0118679	0.52211
Apolipoprotein B	rs4803818	19	45914283	T	C	0.0417009	0.00686676	1.29999e-09		T	C	-0.0275405	0.0295362	0.351112
Apolipoprotein B	rs4935356	6	32412388	A	T	0.0245813	0.00255516	6.59933e-22		A	T	0.0172306	0.0145441	0.236133
Apolipoprotein B	rs4935356	6	32412388	A	T	0.0245813	0.00255516	6.59933e-22		G	T	-0.0113213	0.0127378	0.374115
Apolipoprotein B	rs546240	11	30533622	T	C	-0.0118734	0.00214585	3.09999e-08		T	C	-0.0305367	0.0119822	0.0108188
Apolipoprotein B	rs556107	1	234853059	T	C	0.0358479	0.00207937	1.29987e-66		T	C	0.0116836	0.0118803	0.325391
Apolipoprotein B	rs55637835	1	55466303	T	C	-0.018802	0.00323408	6.1e-09		T	C	-0.0220076	0.0196696	0.263198
Apolipoprotein B	rs55714927	17	7080316	T	C	-0.0321831	0.00264686	5.10035e-34		T	C	-0.00624914	0.0135402	0.644423
Apolipoprotein B	rs55831924	8	145031968	T	C	0.0182553	0.00217539	4.79954e-17		T	C	0.000423139	0.0123432	0.972653
Apolipoprotein B	rs581080	9	15305378	C	G	0.0185579	0.00270151	6.4003e-12		C	G	-0.00648739	0.0170515	0.703605
Apolipoprotein B	rs58148580	4	124758773	T	C	0.0214934	0.00332019	9.60064e-11		T	C	-0.00694435	0.0186726	0.709967
Apolipoprotein B	rs59328596	8	21928227	A	G	-0.0210021	0.00292183	6.59933e-13		A	G	-0.011288	0.0154552	0.465164
Apolipoprotein B	rs597808	12	111973358	G	A	0.0216847	0.00208463	2.39994e-25		G	A	-0.00323182	0.0119816	0.787367
Apolipoprotein B	rs6072279	20	39755154	A	G	0.0292319	0.00208189	8.69961e-45		A	G	0.0169744	0.0118153	0.15082
Apolipoprotein B	rs6073958	20	44551855	C	T	0.0423193	0.00260555	2.49977e-59		C	T	-0.0333992	0.0154825	0.0309877
Apolipoprotein B	rs6129620	20	39144286	A	T	-0.0253099	0.00223276	8.69961e-30		A	T	0.0191438	0.0129351	0.138878
Apolipoprotein B	rs61754230	12	72179446	T	C	0.0432231	0.00745837	6.80002e-09		T	C	0.0749845	0.078797	0.341291
Apolipoprotein B	rs62119267	19	45134682	C	A	-0.33464	0.00708026	1e-200		C	A	0.0440761	0.0621789	0.478412
Apolipoprotein B	rs62122481	2	21216815	A	C	0.0841137	0.00214492	1e-200		A	C	-0.00407989	0.0127935	0.749799
Apolipoprotein B	rs6426328	1	246891260	T	G	0.0122017	0.00207321	4e-09		T	G	0.0231142	0.0121456	0.0570282
Apolipoprotein B	rs6475606	9	22081850	T	C	-0.017332	0.00207721	7.19946e-17		T	C	-0.0009953	0.0119787	0.93378
Apolipoprotein B	rs6560499	9	78730766	A	G	-0.0121606	0.00211507	8.99995e-09		A	G	-0.00227837	0.0121904	0.85174
Apolipoprotein B	rs6602909	13	114551993	C	T	0.021441	0.0022203	4.60045e-22		C	T	0.0112625	0.0124175	0.364413
Apolipoprotein B	rs6657811	1	109807283	T	A	-0.127721	0.00308568	1e-200		T	A	-0.028208	0.0196244	0.150606
Apolipoprotein B	rs6689611	1	109831268	A	G	-0.132408	0.00950251	3.90032e-44		A	G	-0.106222	0.11796	0.367858
Apolipoprotein B	rs67038483	21	33096103	T	C	0.0278083	0.0050196	2.99999e-08		T	C	-0.0520534	0.0213995	0.0149965
Apolipoprotein B	rs6874202	5	156391628	C	T	0.0312135	0.00215543	1.59993e-47		C	T	-0.00716782	0.0125934	0.569238
Apolipoprotein B	rs6940814	6	42924932	G	A	-0.0199476	0.00210823	2.99985e-21		G	A	-0.00275525	0.0118822	0.816631
Apolipoprotein B	rs7012637	8	9173209	A	G	0.0200133	0.00209504	1.29987e-21		A	G	-0.00348841	0.0118497	0.768461
Apolipoprotein B	rs7108486	11	5677158	C	T	-0.0428485	0.00689551	5.19996e-10		C	T	-0.00941095	0.0403806	0.815718
Apolipoprotein B	rs71311871	3	58420613	G	A	-0.0263353	0.00377144	2.90001e-12		G	A	0.0260688	0.0216292	0.228104
Apolipoprotein B	rs7249565	19	11302807	A	G	0.0145524	0.00208362	2.90001e-12		A	G	0.0130809	0.0118223	0.268527
Apolipoprotein B	rs72631343	17	67191270	G	C	-0.0278921	0.00310009	2.29985e-19		G	C	-0.00332483	0.0168093	0.843203
Apolipoprotein B	rs72663045	4	74177397	G	T	0.0423576	0.00734377	8e-09		G	T	-0.0579961	0.0445087	0.192566
Apolipoprotein B	rs72823013	10	115786233	A	G	-0.0228563	0.00313773	3.19963e-13		A	G	0.00368927	0.0204725	0.856991
Apolipoprotein B	rs73075609	20	5580789	T	C	0.0486153	0.00647857	6.20012e-14		T	C	0.105682	0.0629735	0.0933082
Apolipoprotein B	rs74454529	17	17432220	A	G	0.0282637	0.00439664	1.29999e-10		A	G	-0.0147141	0.0216656	0.497045
Apolipoprotein B	rs75331444	2	44069772	A	G	-0.0903607	0.00418412	1.99986e-103		A	G	0.0219848	0.0212362	0.300553
Apolipoprotein B	rs7569317	2	203527979	C	T	0.0180783	0.0020715	2.60016e-18		C	T	-0.00285693	0.0118279	0.809135
Apolipoprotein B	rs7590687	2	44077225	C	T	-0.0430516	0.00398578	3.40017e-27		C	T	0.0297969	0.0238806	0.212125
Apolipoprotein B	rs7603427	2	204317553	T	C	0.0135724	0.00207851	6.59933e-11		T	C	0.00976879	0.0118828	0.411021
Apolipoprotein B	rs76186504	1	109840169	T	C	-0.11643	0.0066216	3.29989e-69		T	C	0.0742472	0.0457924	0.104935
Apolipoprotein B	rs7707394	5	74472939	A	G	0.0352503	0.00216546	1.39991e-59		A	G	0.00319258	0.0121688	0.793045
Apolipoprotein B	rs77083979	1	62930106	A	G	-0.0185253	0.0030889	2e-09		A	G	0.00807817	0.0205826	0.694706
Apolipoprotein B	rs7734476	5	122848876	A	G	0.019942	0.00208686	1.20005e-21		A	G	0.00826186	0.0117952	0.483649
Apolipoprotein B	rs7746081	6	16126934	A	G	-0.0227685	0.00225861	6.70039e-24		A	G	-0.00533718	0.0122448	0.662929
Apolipoprotein B	rs77498041	11	66183801	A	G	-0.0162677	0.00265126	8.50002e-10		A	G	-0.0125729	0.015362	0.413105
Apolipoprotein B	rs77542162	17	67081278	G	A	0.115967	0.00701839	2.49977e-61		G	A	-0.0288603	0.0756021	0.702655
Apolipoprotein B	rs79149284	19	45513854	T	C	0.0335656	0.00533765	3.2e-10		T	C	0.0292353	0.0345509	0.397469
Apolipoprotein B	rs79220007	6	26098474	C	T	-0.0537922	0.00390806	4.19952e-43		C	T	-0.0381519	0.0313442	0.22353
Apolipoprotein B	rs8016418	14	70798289	A	T	0.0197194	0.00214984	4.60045e-20		A	T	0.00836856	0.0119704	0.484487
Apolipoprotein B	rs80276949	10	52373245	A	G	0.0419216	0.00699731	2.1e-09		A	G	-0.0580576	0.0545923	0.287566
Apolipoprotein B	rs8107974	19	19388500	T	A	-0.0908575	0.00388309	4.4978e-121		T	A	0.0161222	0.024131	0.504063
Apolipoprotein B	rs9297994	8	59392324	A	G	-0.0291083	0.00220081	6.20012e-40		A	G	0.0251334	0.0121595	0.0387374
Apolipoprotein B	rs9482772	6	127446790	C	T	0.0177235	0.00208937	2.19989e-17		C	T	0.00742057	0.0118784	0.53216
Apolipoprotein B	rs9496567	6	100602753	A	G	-0.0190492	0.00242335	3.80014e-15		A	G	0.00381529	0.0145448	0.79308
Apolipoprotein B	rs9616822	22	50840573	A	G	0.0159299	0.00218001	2.70023e-13		A	G	-0.00797527	0.0118879	0.502303
Apolipoprotein B	rs964184	11	116648917	C	G	-0.0765255	0.00305668	2.50035e-138		C	G	-0.0258092	0.016787	0.124183
Apolipoprotein B	rs969075	20	17792323	C	T	0.0138101	0.00221388	4.39997e-10		C	T	-0.00628768	0.0132008	0.633854
Apolipoprotein B	rs9834932	3	32535382	G	A	-0.0317059	0.00365151	3.90032e-18		G	A	0.00139285	0.0213666	0.948024
Apolipoprotein B	rs9884390	4	69373407	C	T	0.023248	0.00248318	7.8001e-21		C	T	-0.0320086	0.0140486	0.0227013
Apolipoprotein B	rs9894946	17	7571080	G	A	-0.0171431	0.00289199	3.09999e-09		G	A	-0.0269228	0.016425	0.101185
Total cholesterol	rs10012014	4	3534578	C	G	0.0153	0.0024	1.9e-10	342508	C	G	0.00663972	0.0123272	0.590145
Total cholesterol	rs10121945	9	19354308	A	G	0.0415	0.0043	7.77e-22	342508	A	G	-0.0155269	0.0254333	0.541533
Total cholesterol	rs10164853	2	158481992	G	A	-0.0291	0.0045	6.18e-11	342508	G	A	-0.0337348	0.0256667	0.188732
Total cholesterol	rs10177015	2	169830905	T	C	-0.0272	0.0024	5.14e-29	342508	T	C	0.0192656	0.0117886	0.102206
Total cholesterol	rs10184004	2	165508389	T	C	-0.0138	0.0024	1.17e-08	342508	T	C	-0.0265553	0.0123185	0.0311057
Total cholesterol	rs10229853	7	155022821	G	A	0.0272	0.0045	1.58e-09	342508	G	A	0.0307993	0.0161639	0.0567231
Total cholesterol	rs10423733	19	11185919	C	T	-0.132	0.0031	1e-200	342508	C	T	0.0122557	0.0166759	0.462378
Total cholesterol	rs10438978	18	47158186	C	T	0.0553	0.0031	4.28e-72	342508	C	T	-0.0231717	0.0154691	0.134151
Total cholesterol	rs10477319	5	139603874	A	G	-0.0172	0.0029	3.66e-09	342508	A	G	0.0270497	0.0132101	0.0405948
Total cholesterol	rs1057868	7	75615006	T	C	0.0176	0.0026	2.29e-11	342508	T	C	-0.0277572	0.0120653	0.0214151
Total cholesterol	rs1077835	15	58723426	G	A	0.0764	0.0029	9.49e-158	342508	G	A	0.0220312	0.0134561	0.101574
Total cholesterol	rs10794579	10	124686656	C	T	0.0226	0.0024	4.82e-21	342508	C	T	0.0034766	0.012186	0.775418
Total cholesterol	rs10795464	10	17255095	A	G	0.0198	0.0025	1.91e-15	342508	A	G	0.0145816	0.0120028	0.224423
Total cholesterol	rs10807150	6	35272274	T	C	-0.0258	0.003	2.18e-17	342508	T	C	0.0345009	0.0166056	0.0377398
Total cholesterol	rs10810657	9	16884586	A	T	-0.0152	0.0025	1.02e-09	342508	A	T	-0.0157762	0.0118842	0.184347
Total cholesterol	rs10883451	10	101924418	C	T	0.0199	0.0024	1.11e-16	342508	C	T	-0.00576309	0.012133	0.634793
Total cholesterol	rs10899511	11	78170923	A	T	-0.0173	0.0031	3.22e-08	342508	A	T	0.00549895	0.0132337	0.677755
Total cholesterol	rs10910476	1	234734956	T	C	0.0194	0.0024	6.88e-16	342508	T	C	0.00709145	0.011796	0.547723
Total cholesterol	rs10910522	1	235011725	A	G	-0.0142	0.0024	4.28e-09	342508	A	G	0.00781177	0.0120085	0.515358
Total cholesterol	rs10953260	7	98033492	C	T	0.0181	0.0031	3.33e-09	342508	C	T	0.0220487	0.0165624	0.183107
Total cholesterol	rs10953298	7	100216773	T	C	-0.0235	0.0028	8.55e-17	342508	T	C	0.0330489	0.0136722	0.0156394
Total cholesterol	rs111279811	19	11298369	T	C	-0.0798	0.0077	2.08e-25	342508	T	C	0.00543528	0.033284	0.870282
Total cholesterol	rs111542464	15	78797546	G	C	-0.0194	0.0035	4.18e-08	342508	G	C	0.00917259	0.0191382	0.631738
Total cholesterol	rs111962739	2	43827697	T	C	0.0242	0.0033	2.37e-13	342508	T	C	-0.0183831	0.0148857	0.216848
Total cholesterol	rs11206517	1	55526428	G	T	0.0858	0.0064	2.34e-40	342508	G	T	-0.0184378	0.0288442	0.52268
Total cholesterol	rs11226108	11	103870755	C	G	-0.0283	0.003	9.53e-21	342508	C	G	-0.0286292	0.0152875	0.0611069
Total cholesterol	rs11239536	10	45978598	A	T	0.0213	0.0028	1.76e-14	342508	A	T	0.0108713	0.0130929	0.406357
Total cholesterol	rs11241702	5	122902603	G	A	0.023	0.0024	6.44e-22	342508	G	A	0.0067991	0.0117885	0.564104
Total cholesterol	rs11265022	1	158512619	A	T	0.0173	0.0028	8.1e-10	342508	A	T	0.0199594	0.0130301	0.125574
Total cholesterol	rs113330691	19	45295886	A	G	-0.2184	0.0065	1e-200	342508	A	G	0.0401114	0.0400428	0.316481
Total cholesterol	rs1134027	8	145051414	A	G	0.0234	0.0025	4.67e-21	342508	A	G	0.0034752	0.0121794	0.77539
Total cholesterol	rs114166723	1	109777764	A	G	-0.0546	0.0083	3.98e-11	342508	A	G	-0.0264658	0.0492473	0.590987
Total cholesterol	rs115704890	2	20999520	A	T	0.0388	0.0044	6.69e-19	342508	A	T	-0.0272542	0.0289437	0.346383
Total cholesterol	rs11591147	1	55505647	T	G	-0.4371	0.0092	1e-200	342508	T	G	0.0216079	0.0312091	0.488712
Total cholesterol	rs11601507	11	5701074	A	C	0.0399	0.0046	4.28e-18	342508	A	C	0.0299517	0.021991	0.1732
Total cholesterol	rs11621792	14	24871926	T	C	0.0256	0.0024	2.66e-26	342508	T	C	-0.0168762	0.0122251	0.167445
Total cholesterol	rs11641811	16	71635836	A	C	0.0288	0.0024	9.78e-34	342508	A	C	0.00300049	0.0120399	0.803197
Total cholesterol	rs11653826	17	27653016	T	C	-0.0349	0.0041	7.5e-18	342508	T	C	-0.0214487	0.0185589	0.247802
Total cholesterol	rs116692022	4	155448758	G	A	0.0801	0.0109	1.79e-13	342508	G	A	0.0389409	0.0883533	0.6594
Total cholesterol	rs116734477	5	52095024	T	C	-0.049	0.006	4.55e-16	342508	T	C	-0.0418698	0.0347997	0.228912
Total cholesterol	rs11673631	19	45225423	C	G	0.0338	0.006	2.15e-08	342508	C	G	0.016996	0.0291051	0.559253
Total cholesterol	rs11689291	2	88541064	T	C	-0.0187	0.0034	3.82e-08	342508	T	C	-0.00192543	0.0199108	0.922962
Total cholesterol	rs1169288	12	121416650	C	A	0.041	0.0026	1.06e-56	342508	C	A	-0.00980485	0.0122549	0.423667
Total cholesterol	rs117139027	8	29024943	A	G	-0.0811	0.0092	1.14e-18	342508	A	G	0.146112	0.0921682	0.112904
Total cholesterol	rs117488242	10	5261832	G	A	-0.0247	0.0037	2.62e-11	342508	G	A	0.00482459	0.0169928	0.776472
Total cholesterol	rs117687565	18	47147524	T	C	0.0645	0.0113	1.25e-08	342508	T	C	-0.0691204	0.0512547	0.177476
Total cholesterol	rs117733303	6	160922870	G	A	0.134	0.0089	3.2e-51	342508	G	A	-0.0390451	0.0569117	0.492673
Total cholesterol	rs11789603	9	107647019	T	C	0.0526	0.0038	1.54e-43	342508	T	C	0.00560408	0.0225616	0.803832
Total cholesterol	rs118039278	6	160985526	A	G	0.1173	0.0045	4.07e-152	342508	A	G	-0.0502798	0.028511	0.0778126
Total cholesterol	rs118104581	19	45061072	A	G	0.084	0.0087	4.52e-22	342508	G	A	-0.0935228	0.0549896	0.0889918
Total cholesterol	rs12202330	6	139340945	T	A	0.0139	0.0024	1.14e-08	342508	T	A	0.0086609	0.0120224	0.471281
Total cholesterol	rs12208357	6	160543148	T	C	0.0711	0.0047	3.8e-51	342508	T	C	0.00709968	0.0254967	0.780664
Total cholesterol	rs12212146	6	161125454	C	T	-0.0305	0.0047	9.57e-11	342508	C	T	-0.00954905	0.0249239	0.701625
Total cholesterol	rs12243341	10	114680154	G	A	0.0164	0.0028	4.61e-09	342508	G	A	0.0120833	0.0136719	0.376803
Total cholesterol	rs1229984	4	100239319	C	T	0.0645	0.0078	1.08e-16	342508	C	T	-0.0666487	0.0857876	0.437216
Total cholesterol	rs12421055	11	122528352	C	A	0.0219	0.0028	2.4e-15	342508	C	A	-0.00691488	0.0137395	0.614765
Total cholesterol	rs12445804	16	11706100	A	G	0.0355	0.0046	8.96e-15	342508	A	G	-0.0114491	0.0187708	0.541902
Total cholesterol	rs12451547	17	38181168	C	T	0.017	0.0025	4.38e-12	342508	C	T	-0.0255085	0.012542	0.0419672
Total cholesterol	rs12471768	2	64928603	C	T	0.0183	0.0026	1.97e-12	342508	C	T	-8.84522e-05	0.014029	0.994969
Total cholesterol	rs12484740	22	30606927	G	A	0.0416	0.0076	4.12e-08	342508	G	A	-0.0451557	0.0336002	0.178977
Total cholesterol	rs1260326	2	27730940	C	T	-0.0673	0.0024	1.39e-166	342508	C	T	-0.0252773	0.0123936	0.0413962
Total cholesterol	rs12657266	5	156396003	T	C	0.0524	0.0025	1.66e-100	342508	T	C	-0.00704529	0.0125947	0.5759
Total cholesterol	rs12665537	6	53509452	G	A	0.0166	0.0025	5.33e-11	342508	G	A	-0.00440287	0.0125518	0.725757
Total cholesterol	rs12691088	19	45418486	A	G	0.1935	0.009	4.94e-103	342508	A	G	-0.0365369	0.0327926	0.265202
Total cholesterol	rs12701710	7	1090396	A	G	-0.0266	0.0029	4.06e-20	342508	A	G	-0.0165583	0.0133865	0.216109
Total cholesterol	rs12888998	14	75292662	T	G	-0.015	0.0024	3.85e-10	342508	T	G	0.00331547	0.0122816	0.787194
Total cholesterol	rs12897637	14	64239351	C	T	0.0217	0.0032	1.84e-11	342508	C	T	0.0329142	0.0174746	0.0596266
Total cholesterol	rs1291213	20	62352626	T	C	0.0175	0.0028	2.66e-10	342508	T	C	-0.0116344	0.0148675	0.433898
Total cholesterol	rs12917376	15	75116167	T	C	0.0154	0.0025	3.74e-10	342508	T	C	-0.0316672	0.0117994	0.00727897
Total cholesterol	rs12924903	16	30928970	G	A	-0.0164	0.0025	4.23e-11	342508	G	A	-0.0286889	0.0124242	0.0209377
Total cholesterol	rs12933677	16	83983775	C	T	-0.02	0.0024	9.56e-17	342508	C	T	-0.0269445	0.0119661	0.0243388
Total cholesterol	rs12970	11	117074109	A	G	-0.0473	0.005	2.12e-21	342508	A	G	-0.0327212	0.0221616	0.139814
Total cholesterol	rs13076933	3	12327431	G	T	-0.0343	0.0027	9.85e-36	342508	G	T	-0.00585156	0.0132898	0.659717
Total cholesterol	rs13106878	4	120146383	A	T	-0.0219	0.0036	1.38e-09	342508	A	T	-0.0013645	0.0152252	0.928588
Total cholesterol	rs13107325	4	103188709	T	C	-0.0546	0.0046	1.46e-32	342508	T	C	0.0144592	0.0514015	0.778481
Total cholesterol	rs1321940	20	12959885	G	A	0.0161	0.0024	5.06e-11	342508	G	A	-0.00959495	0.0123899	0.438683
Total cholesterol	rs13255048	8	18276640	A	G	0.0385	0.0034	3.42e-29	342508	A	G	0.000158662	0.0153633	0.99176
Total cholesterol	rs13263353	8	87244582	A	G	-0.0158	0.0028	1.36e-08	342508	A	G	0.0108575	0.0136287	0.425645
Total cholesterol	rs13301187	9	78068052	A	C	0.0175	0.0031	1.73e-08	342508	A	C	0.0139381	0.017169	0.416894
Total cholesterol	rs138349	22	41249522	G	A	-0.0176	0.0025	3.42e-12	342508	G	A	0.0137626	0.0121822	0.258588
Total cholesterol	rs138692741	19	45467132	T	C	0.0727	0.0065	9.75e-29	342508	T	C	0.00802146	0.0332403	0.809309
Total cholesterol	rs138751626	15	57154952	T	A	0.0282	0.0045	3.13e-10	342508	T	A	-0.0117339	0.0301708	0.697337
Total cholesterol	rs141365059	1	28310645	G	T	-0.0246	0.0045	4.05e-08	342508	G	T	-0.0179066	0.0248108	0.470462
Total cholesterol	rs141453190	19	10453122	T	C	-0.0441	0.0069	1.74e-10	342508	T	C	0.0128739	0.0432148	0.765776
Total cholesterol	rs1423527	5	74602699	A	C	0.0747	0.0024	1e-200	342508	A	C	0.0277523	0.0118817	0.0195061
Total cholesterol	rs1434282	1	199010721	T	C	0.0169	0.0027	2.88e-10	342508	T	C	0.00897064	0.0130161	0.490699
Total cholesterol	rs144018203	11	116916060	C	G	0.0963	0.0123	4.17e-15	342508	C	G	0.0885665	0.0900939	0.325584
Total cholesterol	rs145730801	14	94768196	C	T	0.0409	0.0059	6.03e-12	342508	C	T	-0.0137465	0.0919772	0.881194
Total cholesterol	rs146534110	6	160578069	T	G	0.0867	0.0104	1.03e-16	342508	T	G	-0.116589	0.0833956	0.162106
Total cholesterol	rs148933445	19	45302504	A	G	-0.4631	0.0088	1e-200	342508	A	G	-0.00949077	0.0425166	0.82336
Total cholesterol	rs150820726	19	45227155	T	A	0.0706	0.0123	1e-08	342508	T	A	-0.0197292	0.0285031	0.488826
Total cholesterol	rs1532085	15	58683366	G	A	-0.0652	0.0024	4.71e-158	342508	G	A	0.00429943	0.0119388	0.718755
Total cholesterol	rs1556562	1	93034023	T	G	0.022	0.0029	1.87e-14	342508	T	G	-0.0251201	0.0141308	0.0754553
Total cholesterol	rs1569750	20	47603241	G	A	0.014	0.0026	4.81e-08	342508	G	A	-0.0139464	0.0134128	0.298441
Total cholesterol	rs1571790	9	78729176	T	A	-0.0156	0.0024	1.7e-10	342508	T	A	-0.00778282	0.0123857	0.529761
Total cholesterol	rs1645788	19	54808174	G	A	0.0229	0.0028	5.72e-16	342508	A	G	0.00671668	0.0129161	0.603047
Total cholesterol	rs17050272	2	121306440	A	G	-0.0222	0.0024	9.08e-20	342508	A	G	-0.00816281	0.0118564	0.491154
Total cholesterol	rs17129638	10	113981435	C	T	-0.0258	0.0033	6.24e-15	342508	C	T	-0.016759	0.0172469	0.331194
Total cholesterol	rs17185536	6	100620931	T	C	-0.0253	0.0028	1.08e-19	342508	T	C	0.00349506	0.0146113	0.810949
Total cholesterol	rs174546	11	61569830	T	C	-0.054	0.0025	3.21e-101	342508	T	C	-0.0006062	0.0119637	0.959588
Total cholesterol	rs17462630	2	219286541	C	G	-0.014	0.0025	3.17e-08	342508	C	G	0.0133031	0.0124549	0.285474
Total cholesterol	rs17476364	10	71094504	C	T	-0.0386	0.0039	1.35e-23	342508	C	T	0.0615107	0.0251485	0.0144491
Total cholesterol	rs17725246	7	44581986	C	T	0.0456	0.0031	2.56e-50	342508	C	T	-0.0196203	0.0126297	0.120301
Total cholesterol	rs1800562	6	26093141	A	G	-0.0616	0.0045	2.44e-42	342508	A	G	-0.0377911	0.0313306	0.227739
Total cholesterol	rs1800961	20	43042364	T	C	-0.1153	0.0069	7.73e-63	342508	T	C	0.015653	0.0284252	0.581858
Total cholesterol	rs1801689	17	64210580	C	A	0.0729	0.007	3.42e-25	342508	C	A	-0.0976959	0.0604382	0.105995
Total cholesterol	rs1856066	13	74735830	T	C	-0.0164	0.0024	4.6e-12	342508	T	C	0.00753757	0.0119765	0.529111
Total cholesterol	rs1883711	20	39179822	C	G	0.1516	0.0071	1.86e-102	342508	C	G	-0.0276395	0.024511	0.259474
Total cholesterol	rs1992172	2	109093836	G	A	0.0223	0.003	1.01e-13	342508	G	A	0.000792563	0.0134443	0.952991
Total cholesterol	rs2002574	4	8224276	C	T	-0.015	0.0027	2.46e-08	342508	C	T	-0.0160326	0.0122393	0.19022
Total cholesterol	rs201796	13	50956096	T	C	-0.016	0.0025	7.49e-11	342508	T	C	-0.0205656	0.0129677	0.112759
Total cholesterol	rs2066714	9	107586753	C	T	0.0481	0.0035	1.15e-42	342508	C	T	-0.00662639	0.0200107	0.740537
Total cholesterol	rs2068888	10	94839642	A	G	-0.0258	0.0024	3.32e-27	342508	A	G	-0.00877226	0.0118003	0.457242
Total cholesterol	rs2125345	17	73782191	C	T	-0.0177	0.0026	1.63e-11	342508	C	T	-0.0105341	0.0141367	0.456172
Total cholesterol	rs2160994	12	50650057	C	T	0.0227	0.0025	1.76e-19	342508	C	T	0.0014535	0.0124596	0.907132
Total cholesterol	rs2179050	22	35678256	G	A	-0.0165	0.0026	1.89e-10	342508	G	A	-0.00513033	0.0122052	0.674238
Total cholesterol	rs2238162	13	32959199	T	C	-0.0239	0.0024	6.71e-24	342508	T	C	-0.00261502	0.0119265	0.826445
Total cholesterol	rs224433	20	34153850	T	C	-0.0314	0.0029	2.63e-27	342508	C	T	0.0157703	0.014954	0.291612
Total cholesterol	rs2296296	1	183105399	G	C	0.0171	0.0024	6.85e-13	342508	G	C	-0.0292032	0.0119309	0.0143771
Total cholesterol	rs2297402	9	107579880	T	C	-0.0576	0.008	8.24e-13	342508	T	C	6.79681e-05	0.0560037	0.999032
Total cholesterol	rs2298624	18	47429022	T	C	0.0224	0.0035	1.93e-10	342508	T	C	0.00641453	0.0155971	0.680879
Total cholesterol	rs2354351	10	88552723	G	C	-0.0158	0.0027	5.84e-09	342508	G	C	-0.00285602	0.0123984	0.817818
Total cholesterol	rs2364542	19	17457552	A	G	0.0153	0.0027	1.87e-08	342508	A	G	0.00166753	0.0125569	0.894354
Total cholesterol	rs240766	6	100954036	A	G	-0.0149	0.0024	5.79e-10	342508	A	G	-0.0183306	0.0119771	0.125899
Total cholesterol	rs2472682	3	119532652	C	A	-0.0229	0.0025	8.71e-20	342508	C	A	0.00563061	0.012179	0.64385
Total cholesterol	rs2494747	14	105258437	T	G	-0.0142	0.0025	6.36e-09	342508	T	G	0.0304321	0.0121328	0.0121333
Total cholesterol	rs2516482	6	31496569	G	A	-0.0338	0.003	3.29e-29	342508	G	A	0.0524033	0.0170794	0.00215343
Total cholesterol	rs2537854	19	2786726	C	A	0.0183	0.0026	3.03e-12	342508	C	A	-0.0140309	0.0122011	0.250153
Total cholesterol	rs2618567	20	17844492	T	G	-0.0304	0.0025	5.99e-34	342508	T	G	-0.0136938	0.0125624	0.275684
Total cholesterol	rs2642438	1	220970028	G	A	0.0373	0.0026	2.68e-46	342508	G	A	0.000704955	0.0132152	0.957458
Total cholesterol	rs2654817	3	147066186	G	A	-0.0151	0.0028	4.42e-08	342508	G	A	-0.00817416	0.0154723	0.597283
Total cholesterol	rs2655008	3	136123775	T	A	0.0164	0.0027	1.79e-09	342508	T	A	-0.00568545	0.0142031	0.688938
Total cholesterol	rs2721961	8	116657911	G	T	-0.0357	0.0027	8.73e-41	342508	G	T	0.00955537	0.0127816	0.454708
Total cholesterol	rs272838	5	131638817	T	C	-0.0197	0.0032	1e-09	342508	T	C	0.0132374	0.0147094	0.368159
Total cholesterol	rs2740488	9	107661742	C	A	-0.0623	0.0027	2.6e-119	342508	C	A	-0.00772264	0.0148748	0.603637
Total cholesterol	rs2792751	10	113940329	C	T	-0.0321	0.0027	7.11e-33	342508	C	T	-0.00344327	0.0126433	0.78536
Total cholesterol	rs28406917	7	21449451	T	C	0.0185	0.0024	1.92e-14	342508	T	C	0.007028	0.0118876	0.554383
Total cholesterol	rs28615248	8	55451193	C	T	0.0315	0.003	7.86e-26	342508	C	T	0.014212	0.0142369	0.318157
Total cholesterol	rs28660993	12	123875394	T	C	-0.0419	0.0041	1.04e-24	342508	T	C	0.0207515	0.0186167	0.264991
Total cholesterol	rs2911987	8	6564576	G	A	0.0176	0.0026	7.04e-12	342508	G	A	-0.0068155	0.0125635	0.587487
Total cholesterol	rs2925681	5	71962364	A	G	-0.0197	0.0029	8e-12	342508	A	G	0.00444927	0.0145881	0.760372
Total cholesterol	rs3184504	12	111884608	C	T	0.0295	0.0024	1.84e-34	342508	C	T	-0.00541439	0.0120096	0.652107
Total cholesterol	rs34042070	16	72101525	G	C	0.0665	0.003	1.76e-105	342508	G	C	-0.0177171	0.0149304	0.235366
Total cholesterol	rs35106244	19	49203829	T	C	0.0432	0.0025	1.95e-68	342508	T	C	0.0309834	0.0127073	0.0147591
Total cholesterol	rs36101491	2	24387532	T	C	0.0165	0.0026	2.55e-10	342508	T	C	-0.0263648	0.0136161	0.0528311
Total cholesterol	rs3738622	1	235110859	T	G	-0.0258	0.0029	3.59e-19	342508	T	G	0.00809614	0.016063	0.614244
Total cholesterol	rs3780181	9	2640759	G	A	-0.0396	0.0047	3.89e-17	342508	G	A	-0.0275489	0.0259738	0.288852
Total cholesterol	rs3822855	6	116316882	T	G	0.0276	0.0024	7.33e-30	342508	T	G	0.0189845	0.0119052	0.110793
Total cholesterol	rs41279720	1	109816189	T	C	0.0407	0.0074	3.17e-08	342508	T	C	-0.0456472	0.0313744	0.145691
Total cholesterol	rs41280463	4	154191226	A	G	-0.0231	0.0032	6.81e-13	342508	A	G	-0.0105607	0.0148588	0.477248
Total cholesterol	rs4148258	4	69534943	A	T	-0.0161	0.0027	1.98e-09	342508	A	T	-0.0104022	0.0137713	0.450039
Total cholesterol	rs4299376	2	44072576	T	G	-0.0756	0.0025	5.87e-194	342508	T	G	-0.000397699	0.0144299	0.978013
Total cholesterol	rs45537841	7	87110640	T	C	-0.0199	0.0031	9.23e-11	342508	T	C	-0.0125398	0.0148854	0.399552
Total cholesterol	rs4661359	1	16513153	T	C	0.0168	0.0025	8.37e-12	342508	T	C	0.0134052	0.0131726	0.308842
Total cholesterol	rs4678192	3	122127592	G	A	0.0151	0.0024	6.28e-10	342508	G	A	-0.0239399	0.0127551	0.0605341
Total cholesterol	rs4689085	4	7211459	C	T	0.0186	0.0026	1.11e-12	342508	C	T	-0.0202908	0.0140801	0.149556
Total cholesterol	rs472495	1	55521313	T	G	0.054	0.0025	2.32e-104	342508	T	G	-0.0126467	0.0119555	0.290138
Total cholesterol	rs4766602	12	109890510	C	T	0.0213	0.0025	9.78e-18	342508	C	T	0.042452	0.0123446	0.00058405
Total cholesterol	rs4813285	20	17777201	G	A	-0.0223	0.0041	4.01e-08	342508	G	A	-0.013534	0.0164197	0.409795
Total cholesterol	rs4817999	21	40554355	A	C	0.0177	0.0024	1.44e-13	342508	A	C	-0.0255052	0.0127862	0.0460713
Total cholesterol	rs4841133	8	9183664	G	A	0.0895	0.0041	4.94e-106	342508	G	A	-0.0260665	0.0167493	0.119642
Total cholesterol	rs4947288	6	30696762	G	A	0.0239	0.0029	8.41e-17	342508	G	A	0.0122188	0.0141334	0.387297
Total cholesterol	rs49675	8	9151688	A	G	0.0279	0.004	2.6e-12	342508	A	G	-0.0408667	0.0240495	0.0892668
Total cholesterol	rs534417	1	23784965	G	A	0.0342	0.0035	1.82e-22	342508	G	A	0.000494387	0.0185056	0.978687
Total cholesterol	rs55696093	7	21605973	G	A	0.04	0.0029	1.68e-43	342508	G	A	-0.0116798	0.0144339	0.418406
Total cholesterol	rs55714927	17	7080316	T	C	-0.0398	0.0031	9.39e-39	342508	T	C	-0.00624914	0.0135402	0.644423
Total cholesterol	rs558971	1	234853406	G	A	0.0491	0.0024	1.7e-93	342508	G	A	0.00968836	0.0118577	0.413899
Total cholesterol	rs55921103	3	69810294	T	G	0.0165	0.0025	4.34e-11	342508	T	G	0.0121988	0.0121483	0.315306
Total cholesterol	rs55938402	2	118843158	A	G	-0.0427	0.004	1.2e-26	342508	A	G	-0.00493495	0.0221583	0.823759
Total cholesterol	rs55977330	3	170756897	G	A	0.0275	0.0043	1.57e-10	342508	G	A	0.0517763	0.0311711	0.0967075
Total cholesterol	rs56156922	16	56987369	C	T	0.0412	0.0026	1.39e-58	342508	C	T	-0.0199678	0.0131783	0.129721
Total cholesterol	rs56265089	16	72259360	A	G	-0.0489	0.0069	1.25e-12	342508	A	G	0.0586082	0.0626477	0.34952
Total cholesterol	rs59950280	4	3452345	A	G	0.0331	0.0026	2.63e-38	342508	A	G	0.0309533	0.0138584	0.0255135
Total cholesterol	rs6022851	20	52536425	T	C	0.015	0.0024	4.51e-10	342508	T	C	-0.0140637	0.011819	0.234077
Total cholesterol	rs60461814	20	62887012	T	C	0.0171	0.0031	4.75e-08	342508	T	C	-0.0215386	0.0181698	0.235858
Total cholesterol	rs6050464	20	25209299	A	C	0.0141	0.0024	2.77e-09	342508	A	C	0.000696677	0.0118489	0.953114
Total cholesterol	rs6062344	20	62696024	T	C	-0.0131	0.0024	3.55e-08	342508	T	C	-0.015976	0.0118968	0.17931
Total cholesterol	rs60695258	4	88022709	T	C	0.0181	0.0024	1.03e-13	342508	T	C	0.00950475	0.0120806	0.431412
Total cholesterol	rs6087990	20	31349908	C	T	0.0154	0.0024	2.19e-10	342508	C	T	-0.00449272	0.0119165	0.706161
Total cholesterol	rs6093446	20	39780932	A	G	0.0307	0.0026	8.07e-32	342508	A	G	0.0157109	0.0138161	0.255478
Total cholesterol	rs615031	8	61539278	T	A	0.0208	0.0025	1.9e-17	342508	T	A	-0.00770141	0.0119141	0.518012
Total cholesterol	rs61754230	12	72179446	T	C	0.0611	0.0086	1.61e-12	342508	T	C	0.0749845	0.078797	0.341291
Total cholesterol	rs62119267	19	45134682	C	A	-0.2531	0.0082	1e-200	342508	C	A	0.0440761	0.0621789	0.478412
Total cholesterol	rs62122481	2	21216815	A	C	0.0778	0.0025	1e-200	342508	A	C	-0.00407989	0.0127935	0.749799
Total cholesterol	rs62168795	2	136429366	C	T	0.026	0.003	2.4e-18	342508	C	T	-0.0418272	0.0121049	0.000549516
Total cholesterol	rs62219001	21	16582880	T	G	-0.0481	0.0087	3.45e-08	342508	T	G	-0.0273131	0.0692482	0.693269
Total cholesterol	rs6435162	2	203555343	T	G	0.0312	0.0024	2.34e-39	342508	T	G	-0.00305368	0.0118279	0.79627
Total cholesterol	rs6602909	13	114551993	C	T	0.0328	0.0025	2.9e-38	342508	C	T	0.0112625	0.0124175	0.364413
Total cholesterol	rs6657811	1	109807283	T	A	-0.116	0.0035	1e-200	342508	T	A	-0.028208	0.0196244	0.150606
Total cholesterol	rs6699122	1	109831245	T	C	-0.1015	0.0101	1.23e-23	342508	T	C	-0.106191	0.117965	0.368019
Total cholesterol	rs67074366	21	33105464	G	A	0.0317	0.0056	1.89e-08	342508	G	A	-0.0515903	0.0213971	0.0159049
Total cholesterol	rs6709904	2	44080324	G	A	-0.0447	0.0037	5.47e-33	342508	G	A	0.0240499	0.0194626	0.21657
Total cholesterol	rs6751673	2	234604903	A	G	0.0232	0.0025	5.71e-20	342508	A	G	-0.0108473	0.0129339	0.401653
Total cholesterol	rs6777255	3	142157992	T	C	-0.0132	0.0024	3.86e-08	342508	T	C	-0.00739603	0.0118502	0.532546
Total cholesterol	rs686030	9	15304782	A	C	0.0304	0.0034	1.02e-18	342508	A	C	-0.00849593	0.0185302	0.6466
Total cholesterol	rs6924660	6	37029232	A	G	-0.0175	0.0024	2.46e-13	342508	A	G	-0.0146883	0.0120951	0.224595
Total cholesterol	rs6999569	8	126475770	G	A	-0.0754	0.0024	1e-200	342508	G	A	-0.00453989	0.0118279	0.701105
Total cholesterol	rs7106731	11	48003392	G	T	0.0209	0.0028	3.98e-14	342508	G	T	-0.0100599	0.0132771	0.44864
Total cholesterol	rs7124487	11	2988323	T	C	-0.0215	0.003	4.47e-13	342508	T	C	-0.00881542	0.0181294	0.62679
Total cholesterol	rs71311871	3	58420613	G	A	-0.0442	0.0043	2.15e-24	342508	G	A	0.0260688	0.0216292	0.228104
Total cholesterol	rs72631343	17	67191270	G	C	-0.0391	0.0036	3.43e-28	342508	G	C	-0.00332483	0.0168093	0.843203
Total cholesterol	rs72663045	4	74177397	G	T	0.0471	0.0085	3.5e-08	342508	G	T	-0.0579961	0.0445087	0.192566
Total cholesterol	rs7275804	21	37553209	C	T	-0.0142	0.0025	2.44e-08	342508	C	T	-0.0270521	0.0123185	0.0280873
Total cholesterol	rs72829408	17	7523491	C	T	0.0301	0.0039	1.51e-14	342508	C	T	-0.0364851	0.0220948	0.0986779
Total cholesterol	rs72911377	17	76381463	A	G	-0.0196	0.0034	5.96e-09	342508	A	G	0.0554934	0.0196983	0.00484496
Total cholesterol	rs72997616	11	75474195	A	C	-0.0305	0.0041	5.56e-14	342508	A	C	0.011505	0.0193011	0.551121
Total cholesterol	rs72999033	19	19366632	T	C	-0.1541	0.0049	1e-200	342508	T	C	0.0159392	0.0242554	0.51109
Total cholesterol	rs738409	22	44324727	G	C	-0.0219	0.0029	3.34e-14	342508	G	C	-0.00410604	0.0140534	0.770155
Total cholesterol	rs74334153	19	33820815	A	C	-0.0325	0.0051	1.25e-10	342508	A	C	0.0159503	0.0267062	0.55034
Total cholesterol	rs74612335	11	126238633	C	T	0.0452	0.0035	3.99e-38	342508	C	T	-0.0140529	0.0151082	0.352293
Total cholesterol	rs7532783	1	25779249	A	G	0.033	0.0024	9.12e-43	342508	A	G	-0.0123835	0.0117948	0.293755
Total cholesterol	rs7551957	1	161470042	C	T	-0.0137	0.0024	1.08e-08	342508	C	T	-0.000923284	0.0118772	0.938038
Total cholesterol	rs76186504	1	109840169	T	C	-0.0958	0.0077	1.66e-35	342508	T	C	0.0742472	0.0457924	0.104935
Total cholesterol	rs7631792	3	160148756	T	C	-0.0176	0.0024	1.75e-13	342508	T	C	0.0119171	0.0120808	0.323911
Total cholesterol	rs7642692	3	50222693	C	T	-0.0248	0.0038	6.32e-11	342508	C	T	-0.00782764	0.0173775	0.652388
Total cholesterol	rs76895963	12	4384844	G	T	-0.0808	0.0093	3.07e-18	342508	G	T	0.0637745	0.035387	0.0715138
Total cholesterol	rs76900572	5	74332949	T	G	0.0541	0.0085	1.63e-10	342508	T	G	-0.136541	0.103943	0.188979
Total cholesterol	rs77460319	15	58223722	T	C	0.048	0.0085	1.37e-08	342508	T	C	-0.00158834	0.0576997	0.978039
Total cholesterol	rs7746081	6	16126934	A	G	-0.0317	0.0026	1.56e-34	342508	A	G	-0.00533718	0.0122448	0.662929
Total cholesterol	rs77542162	17	67081278	G	A	0.16	0.0083	4.2e-83	342508	G	A	-0.0288603	0.0756021	0.702655
Total cholesterol	rs77960347	18	47109955	G	A	0.2071	0.0104	2.96e-88	342508	G	A	-0.0286888	0.0694405	0.679502
Total cholesterol	rs7821865	8	74907558	T	C	-0.017	0.0026	3.12e-11	342508	T	C	0.000229591	0.0125079	0.985355
Total cholesterol	rs78829887	10	52156286	A	G	0.036	0.0061	3.84e-09	342508	A	G	-0.0455336	0.0336711	0.176278
Total cholesterol	rs79120103	18	19640350	G	A	-0.0407	0.007	6.24e-09	342508	G	A	0.0797747	0.0237433	0.000779758
Total cholesterol	rs7953717	12	125295383	C	T	0.015	0.0024	6.02e-10	342508	C	T	-0.00856895	0.0118899	0.4711
Total cholesterol	rs7969023	12	26803949	C	T	0.0141	0.0024	7.75e-09	342508	C	T	-0.0279471	0.0123963	0.0241663
Total cholesterol	rs799158	7	73019074	C	T	-0.0479	0.0059	5.49e-16	342508	C	T	-0.0640263	0.038964	0.100337
Total cholesterol	rs80120242	3	132235344	T	A	-0.0525	0.0053	1.62e-23	342508	T	A	0.0122811	0.0245505	0.616907
Total cholesterol	rs8014520	14	70849574	A	C	0.0168	0.0027	2.27e-10	342508	A	C	0.0158956	0.0139283	0.253767
Total cholesterol	rs8030799	15	91109374	C	G	-0.0183	0.0033	2.82e-08	342508	C	G	-0.00606012	0.015511	0.69602
Total cholesterol	rs836550	7	6440437	G	A	0.0175	0.0024	4.79e-13	342508	G	A	0.00819897	0.0118013	0.487212
Total cholesterol	rs907348	12	51788340	C	T	-0.0184	0.0025	1.22e-13	342508	C	T	0.00336542	0.0126505	0.790216
Total cholesterol	rs9376090	6	135411228	C	T	-0.0265	0.0027	4.32e-22	342508	C	T	0.010184	0.0124633	0.413861
Total cholesterol	rs9465733	6	20409775	C	A	0.0152	0.0025	1.57e-09	342508	C	A	-0.00466011	0.0121239	0.700703
Total cholesterol	rs9604570	13	114631940	G	A	-0.0182	0.0031	3.06e-09	342508	G	A	-0.0350339	0.01973	0.0757879
Total cholesterol	rs964184	11	116648917	C	G	-0.1064	0.0035	1e-200	342508	C	G	-0.0258092	0.016787	0.124183
Total cholesterol	rs966541	12	29491528	G	A	-0.0172	0.0027	9.71e-11	342508	G	A	-0.0117091	0.012941	0.365568
Total cholesterol	rs9832727	3	142649110	G	C	-0.0225	0.0025	6.51e-19	342508	G	C	-0.00975768	0.0124734	0.434049
Total cholesterol	rs9834932	3	32535382	G	A	-0.0397	0.0042	1.28e-21	342508	G	A	0.00139285	0.0213666	0.948024
Total cholesterol	rs9884390	4	69373407	C	T	0.0413	0.0029	2.25e-47	342508	C	T	-0.0320086	0.0140486	0.0227013

## Sheet: S table 4
Supplementary Table 4. Full result of MR analysis for the association between low density lipoprotein cholesterol, apolipoprotein B and total cholesterol with migraine.
Consortium	Exposure	MR analysis								Heterogeneity				Horizontal pleiotropy
		Method	Nsnp	Beta	SE	Pvalue	OR	OR_lci95	OR_uci95	Method	Q	Q_df	Q_pvalue	Egger_intercept	SE	Pvalue
International Headache Genetics Consortium	Low density lipoprotein cholesterol	MR Egger	309	-0.0059582	0.0298451	0.841897	0.99406	0.937579	1.05394	MR Egger	462.79	307	2.08057e-08	0.000442911	0.000993909	0.656182
	Low density lipoprotein cholesterol	Inverse variance weighted	309	0.00368582	0.020525	0.857485	1.00369	0.964116	1.04489	Inverse variance weighted	463.089	308	2.44187e-08
	Low density lipoprotein cholesterol	Weighted median	309	-0.0322001	0.0310153	0.299178	0.968313	0.911202	1.029
	Apolipoprotein B	MR Egger	169	0.00343156	0.0364845	0.925178	1.00344	0.934188	1.07782	MR Egger	270.349	167	7.1602e-07	0.000800014	0.0013708	0.56027
	Apolipoprotein B	Inverse variance weighted	169	0.0181539	0.0263063	0.490134	1.01832	0.967145	1.0722	Inverse variance weighted	270.901	168	8.25028e-07
	Apolipoprotein B	Weighted median	169	-0.00181189	0.0393192	0.963245	0.99819	0.924153	1.07816
	Total cholesterol	MR Egger	225	0.0108971	0.0338932	0.748123	1.01096	0.94598	1.0804	MR Egger	357.356	223	2.75899e-08	-0.000890417	0.00132204	0.501315
	Total cholesterol	Inverse variance weighted	225	-0.00668001	0.0215993	0.757116	0.993342	0.952167	1.0363	Inverse variance weighted	358.083	224	3.05789e-08
	Total cholesterol	Weighted median	225	-0.0320834	0.0308175	0.29784	0.968426	0.911662	1.02872
FinnGen	Low density lipoprotein cholesterol	MR Egger	306	-0.0352526	0.0395059	0.372918	0.965362	0.893433	1.04308	MR Egger	399.612	304	0.00018625	0.00168506	0.00139644	0.228491
	Low density lipoprotein cholesterol	Inverse variance weighted	306	-0.0013693	0.0278102	0.96073	0.998632	0.945655	1.05458	Inverse variance weighted	401.526	305	0.000168632
	Low density lipoprotein cholesterol	Weighted median	306	-0.0450556	0.0484091	0.351996	0.955944	0.869413	1.05109
	Apolipoprotein B	MR Egger	172	-0.0451645	0.0444019	0.310515	0.95584	0.876173	1.04275	MR Egger	221.118	170	0.00508234	0.000872764	0.0017923	0.62692
	Apolipoprotein B	Inverse variance weighted	172	-0.0307442	0.0330104	0.351673	0.969724	0.908969	1.03454	Inverse variance weighted	221.427	171	0.00566504
	Apolipoprotein B	Weighted median	172	-0.0521013	0.0474427	0.272119	0.949233	0.864945	1.04173
	Total cholesterol	MR Egger	210	-0.0520165	0.0485309	0.285042	0.949313	0.863176	1.04405	MR Egger	323.318	208	5.13846e-07	0.000109767	0.00196368	0.955476
	Total cholesterol	Inverse variance weighted	210	-0.050001	0.0324054	0.122835	0.951228	0.89269	1.01361	Inverse variance weighted	323.323	209	6.45985e-07
	Total cholesterol	Weighted median	210	-0.0500012	0.0472612	0.290066	0.951228	0.867072	1.04355

## Sheet: S table 5
Supplementary Table 5. Instrumental variables used in MR analysis of HMGCR.
				Exposure						Migraine (International Headache Genetics Consortium)						Migraine (FinnGen)
Exposure	SNP	Chromosome	Position	Effect_allele	Other_allele	Beta	SE	Pvalue	F-statistic	Effect_allele	Other_allele	Beta	SE	Pvalue	Exclude	Effect_allele	Other_allele	Beta	SE	Pvalue	Exclude
Cis-eQTL HMGCR	rs10066707	5	74560579	A	G	0.0497	0.0054	2.97e-19	84.7082	A	G	0.01232	0.007963	0.121814		A	G	0.00725519	0.0121892	0.551701
Cis-eQTL HMGCR	rs10515198	5	74641560	A	G	0.0599	0.0061	5.99e-22	96.426	A	G	-0.007154	0.012629	0.571122		A	G	-0.000552085	0.0188481	0.976632
Cis-eQTL HMGCR	rs12659791	5	74757758	C	T	0.0433	0.005	1.42e-18	74.9956	C	T	0.024342	0.010304	0.01818		C	T	0.0260237	0.0149314	0.0813542
Cis-eQTL HMGCR	rs12916	5	74656539	C	T	0.0733	0.0038	7.79e-78	372.084	C	T	0.04056	0.007686	1.34e-07		C	T	0.0345747	0.0118346	0.00348345
Cis-eQTL HMGCR	rs3804231	5	74696779	A	G	0.0642	0.0053	1.88e-29	146.73	A	G	0.035554	0.011131	0.001408		A	G	0.0170299	0.0157773	0.280413
Cis-eQTL HMGCR	rs3857388	5	74620377	C	T	0.0421	0.0059	2.2e-11	50.9167	C	T	0.012346	0.01258	0.326373		C	T	0.0137054	0.0237319	0.563597
Cis-eQTL HMGCR	rs72633962	5	74569028	C	T	0.06	0.0072	3.33e-15	69.4444	C	T	0.035893	0.011088	0.001213		C	T	0.0163194	0.014918	0.273983
LDL-C modified by HMGCR	rs10942735	5	74652762	G	A	-0.0616694	0.00324402	1.4e-80	361.387	NA					Not found in the outcome	NA					Not found in the outcome
LDL-C modified by HMGCR	rs112585543	5	74630929	C	T	-0.0608139	0.00890453	8.5e-12	46.6427	T	C	-0.023327	0.032607	0.474387		T	C	-0.0534472	0.0340922	0.116945
LDL-C modified by HMGCR	rs112672253	5	74628706	A	T	-0.0607313	0.0107587	1.7e-08	31.8644	NA					Not found in the outcome	T	A	-0.0201506	0.0890466	0.820974
LDL-C modified by HMGCR	rs115169875	5	74633264	G	A	0.0361229	0.005824	5.6e-10	38.47	A	G	-0.036561	0.034199	0.285021		A	G	-0.019814	0.04274	0.642939
LDL-C modified by HMGCR	rs116153450	5	74729433	C	A	0.0384058	0.00457389	4.6e-17	70.5054	A	C	0.017835	0.019747	0.366405		A	C	0.013143	0.0318616	0.67997
LDL-C modified by HMGCR	rs138102078	5	74698678	A	G	-0.0754779	0.0111457	1.3e-11	45.859	G	A	0.041579	0.100796	0.679985		G	A	-0.163695	0.119474	0.170645
LDL-C modified by HMGCR	rs146795953	5	74547517	G	A	0.0624581	0.0108682	9.1e-09	33.0265	A	G	0.075185	0.107698	0.485127		A	G	0.00380597	0.133679	0.977286
LDL-C modified by HMGCR	rs151000110	5	74725216	G	A	-0.0739102	0.00412628	9.5e-72	320.842	A	G	0.047198	0.016522	0.004294		A	G	0.0138534	0.0214661	0.518694
LDL-C modified by HMGCR	rs17238568	5	74631071	G	T	-0.050664	0.00379169	1e-40	178.539	T	G	0.031594	0.015598	0.042839		T	G	0.00855924	0.0252629	0.734756
LDL-C modified by HMGCR	rs180755046	5	74703989	C	A	0.04265	0.00679646	3.5e-10	39.3797	A	C	0.070414	0.046646	0.131149		A	C	0.0779365	0.0517419	0.132002
LDL-C modified by HMGCR	rs2112653	5	74562564	T	C	-0.0686107	0.0019451	1e-200	1244.23	C	T	0.025838	0.007938	0.001141		C	T	0.0102263	0.0119005	0.390167
LDL-C modified by HMGCR	rs35122945	5	74610293	A	C	0.0364537	0.00388071	5.8e-21	88.2391	C	A	0.010546	0.01858	0.570316		C	A	-0.0219607	0.0194081	0.257834
LDL-C modified by HMGCR	rs375392181	5	74532691	G	T	-0.0587271	0.00974396	1.7e-09	36.325	NA					Not found in the outcome	T	G	0.0188891	0.0822017	0.818256
LDL-C modified by HMGCR	rs4703665	5	74602898	T	C	-0.0316225	0.00272706	4.3e-31	134.463	T	C	-0.032666	0.013293	0.014017		C	T	0.0482297	0.0178987	0.00704726
LDL-C modified by HMGCR	rs4704209	5	74634473	A	G	-0.0290254	0.00421	5.4e-12	47.5327	G	A	0.07033	0.015874	9.52e-06	Outliers detected by Radial MR test.	G	A	0.0475614	0.0212153	0.0249718
LDL-C modified by HMGCR	rs62366598	5	74749147	C	T	0.0320641	0.003754	1.3e-17	72.9541	T	C	-0.040662	0.02307	0.077974		T	C	0.00819965	0.0244812	0.737673
LDL-C modified by HMGCR	rs75240579	5	74624484	C	T	0.0428922	0.00446694	7.8e-22	92.2012	T	C	0.01454	0.026554	0.584018		T	C	0.0482798	0.0475186	0.30962
LDL-C modified by HMGCR	rs80324692	5	74717761	C	T	0.0303454	0.0035342	9e-18	73.7231	T	C	-0.045452	0.01832	0.013119		T	C	-0.0123695	0.0212227	0.560001
APOB modified by HMGCR	rs115664150	5	74614142	T	C	0.0313097	0.00421035	1e-13	55.2995	T	C	0.032298	0.016075	0.044536		T	C	0.0193403	0.0302923	0.523176
APOB modified by HMGCR	rs116153450	5	74729433	A	C	-0.027682	0.00497272	2.6e-08	30.989	A	C	0.017835	0.019747	0.366405		A	C	0.013143	0.0318616	0.67997
APOB modified by HMGCR	rs12916	5	74656539	C	T	0.0549288	0.00212005	5.2e-148	671.287	C	T	0.04056	0.007686	1.34e-07		C	T	0.0345747	0.0118346	0.00348345
APOB modified by HMGCR	rs151000110	5	74725216	A	G	0.0519891	0.00448908	5.1e-31	134.125	A	G	0.047198	0.016522	0.004294		A	G	0.0138534	0.0214661	0.518694
APOB modified by HMGCR	rs35122945	5	74610293	C	A	-0.025176	0.00422232	2.5e-09	35.5526	C	A	0.010546	0.01858	0.570316		C	A	-0.0219607	0.0194081	0.257834
APOB modified by HMGCR	rs4703665	5	74602898	C	T	0.0204182	0.00296756	6e-12	47.3408	T	C	-0.032666	0.013293	0.014017		C	T	0.0482297	0.0178987	0.00704726
APOB modified by HMGCR	rs62366598	5	74749147	T	C	-0.0225052	0.00408283	3.5e-08	30.3839	T	C	-0.040662	0.02307	0.077974		T	C	0.00819965	0.0244812	0.737673
APOB modified by HMGCR	rs75240579	5	74624484	T	C	-0.0362848	0.00485509	7.8e-14	55.8541	T	C	0.01454	0.026554	0.584018		T	C	0.0482798	0.0475186	0.30962
APOB modified by HMGCR	rs78587954	5	74677170	G	C	0.0406635	0.00427251	1.8e-21	90.5823	G	C	-0.034148	0.015408	0.026701	Outliers detected by Radial MR test.	G	C	-0.00898576	0.0211849	0.671449
APOB modified by HMGCR	rs80324692	5	74717761	T	C	-0.0230233	0.00384439	2.1e-09	35.8658	T	C	-0.045452	0.01832	0.013119		T	C	-0.0123695	0.0212227	0.560001
TC modified by HMGCR	rs10942734	5	74595194	C	A	0.0717	0.0024	7.13e-196	892.516	C	A	0.034011	0.007792	1.29e-05		C	A	0.0259049	0.0118213	0.028425
TC modified by HMGCR	rs111860654	5	74583987	A	G	0.0612	0.0051	3.12e-33	144	A	G	-0.032952	0.015966	0.039053		A	G	-0.00940329	0.022354	0.674009
TC modified by HMGCR	rs116153450	5	74729433	A	C	-0.0368	0.0058	1.53e-10	40.2568	A	C	0.017835	0.019747	0.366405		A	C	0.013143	0.0318616	0.67997
TC modified by HMGCR	rs142563098	5	74633014	C	T	-0.0606	0.01	1.51e-09	36.7236	C	T	-0.05565	0.046878	0.235154		C	T	-0.0401912	0.0755402	0.594692
TC modified by HMGCR	rs151000110	5	74725216	A	G	0.0732	0.0052	1.34e-45	198.16	A	G	0.047198	0.016522	0.004294		A	G	0.0138534	0.0214661	0.518694
TC modified by HMGCR	rs17238568	5	74631071	T	G	0.051	0.0048	8.17e-27	112.891	T	G	0.031594	0.015598	0.042839		T	G	0.00855924	0.0252629	0.734756
TC modified by HMGCR	rs180755046	5	74703989	A	C	-0.05	0.0085	4.42e-09	34.6021	A	C	0.070414	0.046646	0.131149	Outliers detected by Radial MR test.	A	C	0.0779365	0.0517419	0.132002
TC modified by HMGCR	rs62366598	5	74749147	T	C	-0.0335	0.0047	1.78e-12	50.8035	T	C	-0.040662	0.02307	0.077974		T	C	0.00819965	0.0244812	0.737673
TC modified by HMGCR	rs75144964	5	74597689	G	C	-0.0497	0.0089	2.4e-08	31.1841	G	C	-0.062991	0.044157	0.153703	Palindromic SNP	G	C	0.0124732	0.0988869	0.899624	Palindromic SNP
TC modified by HMGCR	rs75240579	5	74624484	T	C	-0.0463	0.0056	1.19e-16	68.3575	T	C	0.01454	0.026554	0.584018		T	C	0.0482798	0.0475186	0.30962
TC modified by HMGCR	rs80324692	5	74717761	T	C	-0.0305	0.0045	7.67e-12	45.9383	T	C	-0.045452	0.01832	0.013119		T	C	-0.0123695	0.0212227	0.560001
LDL-C, low-density lipoprotein cholesterol; APOB, apolipoprotein B; TC, total cholesterol

## Sheet: S table 6
Supplementary Table 6. Full result of MR analysis for the association between HMGCR and migraine.
Consortium	Exposure	Method	MR estimates								Heterogeneity				Horizontal pleiotropy			MR-PRESSO
			nSNP	Beta	SE	Pvalue	Power	OR	OR_lci95	OR_uci95	Method	Q	Q_df	Q_pvalue	Egger_intercept	SE	Pvalue	Main.MR.results.Causal.Estimate	Main.MR.results.Sd	Main.MR.results.T.stat	Main.MR.results.P.value	MR.PRESSO.results.Global.Test.RSSobs	MR.PRESSO.results.Global.Test.Pvalue
International Headache Genetics Consortium	HMGCR	MR Egger	7	0.813886	0.47003	0.143901		2.25666	0.898191	5.66975	MR Egger	9.97736	5	0.0758794	-0.0225441	0.0275609	0.450581	0.436604	0.0879385	4.96488	0.00253981	15.7367	0.126
	HMGCR	Inverse variance weighted	7	0.436604	0.0879385	6.87424e-07	1	1.54744	1.30245	1.83853	Inverse variance weighted	11.3125	6	0.0791858
	HMGCR	Weighted median	7	0.553349	0.0868862	1.90683e-10		1.73907	1.46675	2.06194
	LDL-C modified by HMGCR	MR Egger	14	0.213752	0.378923	0.583074		1.23832	0.58923	2.60242	MR Egger	21.213	12	0.0473475	0.0114808	0.0208917	0.592717	0.412049	0.112501	3.66262	0.00286738	23.5414	0.135
	LDL-C modified by HMGCR	Inverse variance weighted	14	0.412049	0.112501	0.000249646	1	1.50991	1.21112	1.88241	Inverse variance weighted	21.7468	13	0.0594111
	LDL-C modified by HMGCR	Weighted median	14	0.43855	0.108339	5.16715e-05		1.55046	1.25383	1.91726
	APOB modified by HMGCR	MR Egger	9	0.586033	0.468754	0.251402		1.79685	0.716967	4.50321	MR Egger	14.2085	7	0.0475949	0.00739506	0.0198854	0.720981	0.749318	0.15506	4.83243	0.00130059	15.3589	0.241
	APOB modified by HMGCR	Inverse variance weighted	9	0.749318	0.15506	1.34873e-06	1	2.11556	1.56111	2.86691	Inverse variance weighted	14.4892	8	0.0698722
	APOB modified by HMGCR	Weighted median	9	0.772027	0.133715	7.7557e-09		2.16415	1.6652	2.81259
	TC modified by HMGCR	MR Egger	9	0.433796	0.479991	0.396159		1.5431	0.602308	3.95341	MR Egger	14.2284	7	0.0472653	0.00363958	0.0295894	0.905562	0.485666	0.175327	2.77006	0.0217514	13.4887	0.407
	TC modified by HMGCR	Inverse variance weighted	9	0.490785	0.117452	2.93321e-05	1	1.6336	1.29768	2.05647	Inverse variance weighted	14.2591	8	0.0752562
	TC modified by HMGCR	Weighted median	9	0.51748	0.100908	2.92472e-07		1.67779	1.37672	2.04472
FinnGen	HMGCR	MR Egger	7	0.499272	0.517388	0.378871		1.64752	0.597615	4.54194	MR Egger	3.1105	5	0.682954	-0.0105926	0.0305086	0.742577	0.322729	0.0701668	4.59946	0.00369411	4.98983	0.764
	HMGCR	Inverse variance weighted	7	0.322729	0.0956171	0.000737545	1	1.38089	1.1449	1.66552	Inverse variance weighted	3.23105	6	0.779339
	HMGCR	Weighted median	7	0.287828	0.120118	0.0165661		1.33353	1.05379	1.68752
	LDL-C modified by HMGCR	MR Egger	17	-0.490122	0.379113	0.215635		0.612552	0.291364	1.2878	MR Egger	17.2504	15	0.304116	0.036469	0.0195376	0.0816276	0.175759	0.137931	1.27426	0.22077	22.6605	0.24
	LDL-C modified by HMGCR	Inverse variance weighted	17	0.175759	0.137931	0.202573	0.4	1.19215	0.90975	1.56221	Inverse variance weighted	21.2574	16	0.168828
	LDL-C modified by HMGCR	Weighted median	17	0.158956	0.156112	0.308577		1.17229	0.863273	1.59191
	APOB modified by HMGCR	MR Egger	10	0.234943	0.510518	0.657619		1.26484	0.465021	3.4403	MR Egger	10.2964	8	0.244834	0.010819	0.0205684	0.613153	0.485666	0.175327	2.77006	0.0217514	13.4887	0.407
	APOB modified by HMGCR	Inverse variance weighted	10	0.485666	0.175327	0.00560462	0.89	1.62526	1.15261	2.29173	Inverse variance weighted	10.6525	9	0.30028
	APOB modified by HMGCR	Weighted median	10	0.623579	0.204344	0.00227611		1.86559	1.2499	2.78457
	TC modified by HMGCR	MR Egger	10	0.6281	0.440656	0.191876		1.87405	0.790108	4.44503	MR Egger	6.19078	8	0.625872	-0.027369	0.0264885	0.331711	0.190432	0.109076	1.74587	0.114788	11.7222	0.554
	TC modified by HMGCR	Inverse variance weighted	10	0.190432	0.121459	0.116912	0.42	1.20977	0.953488	1.53494	Inverse variance weighted	7.25837	9	0.610239
	TC modified by HMGCR	Weighted median	10	0.270337	0.149197	0.0699953		1.31041	0.978152	1.75552

## Sheet: S table 7
Supplementary Table 7. Full result of MR analysis for the association between HMGCR and migraine.
PP.H0.abf	PP.H1.abf	PP.H2.abf	PP.H3.abf	PP.H4.abf
6.89e-47	1.76e-45	0.0012	0.0297	0.969

## Sheet: S table 8
Supplementary Table 8. Full result of MR analysis for the association between HMGCR and Coronary artery disease.
		MR estimates									Heterogeneity				Horizontal pleiotropy			MR-PRESSO
Outcome	Exposure	Method	nSNP	Beta	SE	Pvalue	Power	OR	OR_lci95	OR_uci95	Method	Q	Q_df	Q_pvalue	Egger_intercept	SE	Pvalue	Main.MR.results.Causal.Estimate	Main.MR.results.Sd	Main.MR.results.T.stat	Main.MR.results.P.value	MR.PRESSO.results.Global.Test.RSSobs	MR.PRESSO.results.Global.Test.Pvalue
Coronary artery disease	Cis-eQTL HMGCR	MR Egger	7	0.854178	0.401851	0.0868859		2.34944	1.06881	5.16448	MR Egger	3.16238	5	0.674967	-0.0289722	0.0234773	0.272021
Coronary artery disease	Cis-eQTL HMGCR	Inverse variance weighted	7	0.367613	0.0776195	2.17884e-06	1	1.44428	1.24046	1.6816	Inverse variance weighted	4.68526	6	0.584766
Coronary artery disease	Cis-eQTL HMGCR	Weighted median	7	0.402961	0.0997595	5.36053e-05		1.49625	1.23051	1.81937
Coronary artery disease	LDL-C modified by HMGCR	MR Egger	16	0.210065	0.338481	0.544827		1.23376	0.635491	2.39525	MR Egger	12.9379	14	0.531417	0.00345769	0.018828	0.856925	0.269354	0.0945696	2.8482	0.0122108	14.1553	0.653
Coronary artery disease	LDL-C modified by HMGCR	Inverse variance weighted	16	0.269354	0.101695	0.0080816	1	1.30912	1.07254	1.59788	Inverse variance weighted	12.9716	15	0.604488
Coronary artery disease	LDL-C modified by HMGCR	Weighted median	16	0.208821	0.127371	0.101117		1.23222	0.959995	1.58165
Coronary artery disease	APOB modified by HMGCR	MR Egger	10	0.702798	0.427521	0.138821		2.01939	0.873591	4.66803	MR Egger	6.44379	8	0.597648	-0.00118664	0.0185183	0.95048	0.676937	0.119402	5.66941	0.000305954	7.28441	0.785
Coronary artery disease	APOB modified by HMGCR	Inverse variance weighted	10	0.676937	0.141066	1.5968e-06	1	1.96784	1.49249	2.59458	Inverse variance weighted	6.4479	9	0.694387
Coronary artery disease	APOB modified by HMGCR	Weighted median	10	0.650773	0.169812	0.000126946		1.91702	1.3743	2.67408
Coronary artery disease	TC modified by HMGCR	MR Egger	9	-0.092978	0.45782	0.844843		0.911214	0.371463	2.23524	MR Egger	5.14591	7	0.642162	0.0304044	0.0288364	0.326738	0.376834	0.0929923	4.05231	0.0036724	10.1315	0.58
Coronary artery disease	TC modified by HMGCR	Inverse variance weighted	9	0.376834	0.105145	0.00033843	1	1.45766	1.18619	1.79126	Inverse variance weighted	6.25762	8	0.618399
Coronary artery disease	TC modified by HMGCR	Weighted median	9	0.30399	0.122804	0.0133084		1.35526	1.06534	1.72407

## Sheet: S table 9
Supplementary table 9. The members of the International Headache Genetics Consortium (IHGC).
FirstName	MiddleName	LastName	Email	Department	Division	Institute	City	State	Country
Aarno		Palotie	aarno.palotie@helsinki.fi	Institute for Molecular Medicine Finland	Helsinki Institute of Life Science	University of Helsinki	Helsinki		Finland
Aarno		Palotie				University of Helsinki	Helsinki		Finland
Alice		Pressman	pressmar@sutterhealth.org			Sutter Health	Sacramento	California	USA
Andrea	C	Belin	Andrea.Carmine.Belin@ki.se	Department of Neuroscience		Karolinska Institutet	Stockholm		Sweden
Anna		Bjornsdottir	abjorns@gmail.com	Neurology private practice		Laeknasetrid	Reykjavik		Iceland
Arn	MJM	van den Maagdenberg	A.M.J.M.van_den_Maagdenberg@lumc.nl	Department of Neurology		Leiden University Medical Centre	Leiden		the Netherlands
Arn	MJM	van den Maagdenberg		Department of Human Genetics		Leiden University Medical Centre	Leiden		the Netherlands
Aster	VE	Harder	A.V.E.Harder@lumc.nl	Department of Neurology		Leiden University Medical Centre	Leiden		the Netherlands
Aster	VE	Harder		Department of Human Genetics		Leiden University Medical Centre	Leiden		the Netherlands
Bendik	S	Winsvold	bendik.s.winsvold@gmail.com	Department of Research, Innovation and Education	Division of Clinical Neuroscience	Oslo University Hospital	Oslo		Norway
Bendik	S	Winsvold		K.G. Jebsen Center for Genetic Epidemiology	Department of Public Health and Nursing, Faculty of Medicine and Health Sciences	Norwegian University of Science and Technology	Trondheim		Norway
Bendik	S	Winsvold		Department of Neurology		Oslo University Hospital	Oslo		Norway
Bertram		Müller-Myhsok	bmm@mpipsykl.mpg.de			Max Planck Institute of Psychiatry	Munich		Germany
Bru		Cormand	bcormand@gmail.com	Department of Genetics	Spain Centre for Biomedical Network Research on Rare Diseases	University of Barcelona	Barcelona		Spain
Caroline		Ran	Caroline.Ran@ki.se	Department of Neuroscience		Karolinska Institutet	Stockholm		Sweden
Carrie		Northover	cnorthover@23andme.com			23&Me Inc.	Mountain View	California	USA
Christian		Kubisch	c.kubisch@uke.de		Institute of Human Genetics	University Medical Center Hamburg-Eppendorf	Hamburg		Germany
Cornelia		van Duijn	c.vanduijn@erasmusmc.nl	Department of Epidemiology		Erasmus University Medical Centre	Rotterdam		the Netherlands
Dale	R	Nyholt	d.nyholt@qut.edu.au	School of Biomedical Sciences, Faculty of Health	Centre for Genomics and Personalised Health, Centre for Data Science	Queensland University of Technology	Brisbane	Queensland	Australia
Daniel	I	Chasman	dchasman@research.bwh.harvard.edu	Department of Medicine	Division of Preventive Medicine	Brigham and Women's Hospital	Boston	Massachusetts	USA
Daniel	I	Chasman				Harvard Medical School	Boston	Massachusetts	USA
Danielle		Posthuma	d.posthuma@vu.nl	Department of Complex Trait Genetics	Center for Neurogenomics and Cognitive Research	Neuroscience Campus Amsterdam, VU University	Amsterdam		The Netherlands
Davor		Lessel	d.lessel@uke.de		Institute of Human Genetics	University Medical Center Hamburg-Eppendorf	Hamburg		Germany
Dorret	I	Boomsma	DI.Boomsma@psy.vu.nl	Netherlands Twin Register	Department of Biological Psychology	Vrije Universiteit	Amsterdam		the Netherlands
Eija		Hämäläinen	eija.i.hamalainen@helsinki.fi	Institute for Molecular Medicine Finland	Helsinki Institute of Life Science	University of Helsinki	Helsinki		Finland
Espen	S	Kristoffersen	e.s.kristoffersen@medisin.uio.no	Research and Communication Unit for Musculoskeletal Health, Department of Research, Innovation and Education	Division of Clinical Neuroscience	Akershus University Hospital and University of Oslo	Oslo		Norway
Espen	S	Kristoffersen		Department of General Practice	Institute of Health and Society	University of Oslo	Oslo		Norway
Espen	S	Kristoffersen		Department of Neurology		Akershus University Hospital	Lørenskog		Norway
Ester		Cuenca-Leon	estercuenca@gmail.com	Pediatric Neurology Research Group		Vall d'Hebron Research Institute	Barcelona		Spain
George		Davey-Smith	KZ.Davey-Smith@bristol.ac.uk	University of Bristol/Medical Research Council Integrative Epidemiology Unit		University of Bristol	Bristol		UK
Gisela	M	Terwindt	G.M.Terwindt@lumc.nl	Department of Neurology		Leiden University Medical Centre	Leiden		the Netherlands
Gudrun	R	Sigurdardottir	gudrun@setrid.is	Neurology private practice		Laeknasetrid	Reykjavik		Iceland
Gyda		Bjornsdottir	gyda.bjornsdottir@decode.is			deCODE genetics/Amgen Inc.	Reykjavik		Iceland
Heidi		Hautakangas	heidi.hautakangas@helsinki.fi	Institute for Molecular Medicine Finland	Helsinki Institute of Life Science	University of Helsinki	Helsinki		Finland
Hreinn		Stefansson	hreinn.stefansson@decode.is			deCODE genetics/Amgen Inc.	Reykjavik		Iceland
Irene		de Boer	I.de_Boer.Neur@lumc.nl	Department of Neurology		Leiden University Medical Centre	Leiden		the Netherlands
Jaakko		Kaprio	jaakko.kaprio@helsinki.fi	Institute for Molecular Medicine Finland	Helsinki Institute of Life Science	University of Helsinki	Helsinki		Finland
Jes		Olesen	jes.olesen@regionh.dk	Danish Headache Center	Department of Neurology	Copenhagen University Hospital	Copenhagen		Denmark
John-Anker		Zwart	j.a.zwart@medisin.uio.no	Department of Research, Innovation and Education	Division of Clinical Neuroscience	Oslo University Hospital	Oslo		Norway
John-Anker		Zwart		K.G. Jebsen Center for Genetic Epidemiology	Department of Public Health and Nursing, Faculty of Medicine and Health Sciences	Norwegian University of Science and Technology	Trondheim		Norway
John-Anker		Zwart		Institute of Clinical Medicine	Faculty of Medicine	University of Oslo	Oslo		Norway
Kari		Stefansson	kari.stefansson@decode.is			deCODE genetics/Amgen Inc.	Reykjavik		Iceland
Lannie		Ligthart	RSL.Ligthart@psy.vu.nl	Netherlands Twin Register	Department of Biological Psychology	Vrije Universiteit	Amsterdam		the Netherlands
Lenore		Launer	LaunerL@nia.nih.gov	Laboratory of Epidemiology and Population Sciences	Intramural Research Program	National Institute on Aging	Bethesda	Maryland	USA
Linda	M	Pedersen	lindampedersen@hotmail.com	Department of Research, Innovation and Education	Division of Clinical Neuroscience	Oslo University Hospital	Oslo		Norway
Lisette	JA	Kogelman	lisette.kogelman@regionh.dk	Danish Headache Center	Department of Neurology	Copenhagen University Hospital	Copenhagen		Denmark
Lyn	R	Griffiths	lyn.griffiths@qut.edu.au		Centre for Genomics and Personalised Health	Queensland University of Technology	Brisbane	Queensland	Australia
M. Arfan		Ikram	m.a.ikram@erasmusmc.nl	Department of Epidemiology		Erasmus University Medical Center	Rotterdam		the Netherlands
Maija		Wessman	maija.wessman@helsinki.fi			Folkhälsan Research Center	Helsinki		Finland
Maija		Wessman		Institute for Molecular Medicine Finland	Helsinki Institute of Life Science	University of Helsinki	Helsinki		Finland
Mari		Kaunisto	mari.kaunisto@helsinki.fi			Folkhälsan Research Center	Helsinki		Finland
Maria	G	Hrafnsdottir	mariahra@landspitali.is			Landspitali University Hospital	Reykjavik		Iceland
Marjo		Hiekkala	marjo.hiekkala@helsinki.fi			Folkhälsan Research Center	Helsinki		Finland
Marjo-Riitta		Järvelin	m.jarvelin@imperial.ac.uk	Department of Epidemiology and Biostatistics	MRC-PHE Centre for Environment and Health, School of Public Health	Imperial College London	London		UK
Marjo-Riitta		Järvelin		Center for Life Course Health Research	Faculty of Medicine	University of Oulu	Oulu		Finland
Marjo-Riitta		Järvelin			Unit of Primary Health Care	Oulu University Hospital, OYS	Oulu		Finland
Marjo-Riitta		Järvelin		Department of Life Sciences	College of Health and Life Sciences	Brunel University London	London		UK
Martin		Dichgans	Martin.Dichgans@med.uni-muenchen.de	Institute for Stroke and Dementia Research	University Hospital	LMU Munich	Munich		Germany
Martin		Dichgans				Munich Cluster for Systems Neurology	Munich		Germany
Matti		Pirinen	matti.pirinen@helsinki.fi	Institute for Molecular Medicine Finland	Helsinki Institute of Life Science	University of Helsinki	Helsinki		Finland
Matti		Pirinen		Department of Mathematics and Statistics		University of Helsinki	Helsinki		Finland
Matti		Pirinen		Department of Public Health		University of Helsinki	Helsinki		Finland
Mikko		Kallela	mikko.kallela@pp.fimnet.fi	Department of Neurology		Helsinki University Central Hospital	Helsinki		Finland
Mitja		Kurki	mitja.kurki@gmail.com	Psychiatric and Neurodevelopmental Genetics Unit	Department of Medicine	Massachusetts General Hospital	Boston	Massachusetts	USA
Mona	A	Chalmer	mona.ameri.chalmer@regionh.dk	Danish Headache Center	Department of Neurology	Copenhagen University Hospital	Copenhagen		Denmark
Nancy		Pedersen	nancy.pedersen@ki.se	Department of Medical Epidemiology and Biostatistics		Karolinska Institutet	Stockholm		Sweden
Olafur	A	Sveinsson	olafur@setrid.is			Landspitali University Hospital	Reykjavik		Iceland
Olli		Raitakari	olli.raitakari@utu.fi	Centre for Population Health Research	University of Turku	Turku University Hospital	Turku		Finland
Olli		Raitakari		Research Centre of Applied and Preventive Cardiovascular Medicine		University of Turku	Turku		Finland
Olli		Raitakari		Department of Clinical Physiology and Nuclear Medicine		Turku University Hospital	Turku		Finland
Padhraig		Gormley	padgorm@gmail.com			GSK Inc.	Cambridge	Massachusetts	USA
Patricia		Pozo-Rosich	ppozo@vhebron.net	Headache Unit	Neurology Department	Vall d'Hebron University Hospital	Barcelona		Spain
Priit		Palta	priit.palta@helsinki.fi	Institute for Molecular Medicine Finland	Helsinki Institute of Life Science	University of Helsinki	Helsinki		Finland
Rainer		Malik	rainer.malik@med.uni-muenchen.de	Institute for Stroke and Dementia Research	University Hospital	LMU Munich	Munich		Germany
Risto		Kajanne	risto.kajanne@helsinki.fi	Institute for Molecular Medicine Finland	Helsinki Institute of Life Science	University of Helsinki	Helsinki		Finland
Sigrid		Børte	sigrid.borte@gmail.com	K.G. Jebsen Center for Genetic Epidemiology	Department of Public Health and Nursing, Faculty of Medicine and Health Sciences	Norwegian University of Science and Technology	Trondheim		Norway
Sigrid		Børte		Institute of Clinical Medicine	Faculty of Medicine	University of Oslo	Oslo		Norway
Sigrid		Børte		Research and Communication Unit for Musculoskeletal Health	Department of Research, Innovation and Education, Division of Clinical Neuroscience	Oslo University Hospital	Oslo		Norway
Sigurdur	H	Magnusson	sigurdur.magnusson@decode.is			deCODE genetics/Amgen Inc.	Reykjavik		Iceland
Terho		Lehtimäki	terho.lehtimaki@tuni.fi	Department of Clinical Chemistry, Fimlab Laboratories, and Finnish Cardiovascular Research Center - Tampere	Faculty of Medicine and Health Technology	Tampere University	Tampere		Finland
Thomas	F	Hansen	thomas.hansen@regionh.dk	Danish Headache Center	Department of Neurology	Copenhagen University Hospital	Copenhagen		Denmark
Thomas	F	Hansen			Novo Nordic Foundation Center for Protein Research	Copenhagen University	Copenhagen		Denmark
Thorgeir	E	Thorgeirsson	thorgeir.thorgeirsson@decode.is			deCODE genetics/Amgen Inc.	Reykjavik		Iceland
Tobias		Freilinger	tobias.kurth@charite.de	Department of Neurology		Klinikum Passau	Passau		Germany
Tobias		Freilinger		Department of Neurology and Epileptology	Hertie Institute for Clinical Brain Research	University of Tuebingen	Tuebingen		Germany
Tobias		Kurth	tobias.kurth@charite.de			Institute of Public Health	Charité – Universitätsmedizin		Berlin
Tonu		Esko	tonu.esko@gmail.com	Estonian Biobank Registry	the Estonian Genome Center	University of Tartu	Tartu		Estonia
Verneri		Anttila	verneri.anttila@gmail.com	Analytical and Translational Genetics Unit	Department of Medicine	Massachusetts General Hospital and Harvard Medical School	Boston	Massachusetts	USA
Verneri		Anttila		Program in Medical and Population Genetics		Broad Institute of MIT and Harvard	Cambridge	Massachusetts	USA
Verneri		Anttila		Stanley Center for Psychiatric Research		Broad Institute of MIT and Harvard	Cambridge	Massachusetts	USA
Ville		Artto	ville.artto@hus.fi	Department of Neurology		Helsinki University Central Hospital	Helsinki		Finland
